# Supplementary material for: Histopathology based AI model predicts anti-angiogenic therapy response in renal cancer clinical trial
Source: Nat Commun. 2025 Mar 17;16:2610. doi: 10.1038/s41467-025-57717-6 (PMC11914575; doi:10.1038/s41467-025-57717-6)
Supplement: Supplementary file 4 — Source data [file 41467_2025_57717_MOESM4_ESM.zip]

Archive with 15 entries (14 files):
- SourceData/
- SourceData/Figure-Supplementary-8.xlsx
- SourceData/Figure-Supplementary-4.xlsx
- SourceData/Figure-Supplementary-12.xlsx
- SourceData/Figure-Supplementary-9.xlsx
- SourceData/Figure-Supplementary-2.xlsx
- SourceData/Figure_Supplementary-5.xlsx
- SourceData/Figure-Supplementary-14.xlsx
- SourceData/Figure4.xlsx
- SourceData/Figure2.xlsx
- SourceData/Figure-Supplementary-10.xlsx
- SourceData/Figure-Supplementary-6.xlsx
- SourceData/Figure-Supplementary-7.xlsx
- SourceData/Figure-Supplementary-11.xlsx
- SourceData/Figure3.xlsx
