# Supplementary material for: Histopathology based AI model predicts anti-angiogenic therapy response in renal cancer clinical trial
Source: Nat Commun. 2025 Mar 17;16:2610. doi: 10.1038/s41467-025-57717-6 (PMC11914575; doi:10.1038/s41467-025-57717-6)
Supplement: Supplementary file 4 — Source data [file 41467_2025_57717_MOESM4_ESM.zip › SourceData/Figure-Supplementary-8.xlsx]

## Sheet: Fig-S8
H&E DL Angio	RNA Angioscore	Grade	Cohort
8.62	nan	4	IMM150
2.51	4.69	2	IMM150
20.4	7.05		IMM150
0.884	3.47	4	IMM150
8.91	6.72		IMM150
5.72	6.51		IMM150
13.7	6.77		IMM150
13.1	7.16	3	IMM150
5.22	nan	3	IMM150
2.44	4.46	4	IMM150
3.53	5.17	3	IMM150
6.16	5.73	4	IMM150
8.02	6.2	2	IMM150
8.81	nan	3	IMM150
3.96	5.72		IMM150
4.8	5.26	1	IMM150
1.02	5.62	4	IMM150
12.1	nan	2	IMM150
8.64	nan	2	IMM150
5	6.16	3	IMM150
2.44	nan	2	IMM150
16.3	6.69	3	IMM150
9.53	6.58	3	IMM150
1.83	3.92		IMM150
7.35	7.36	4	IMM150
3.5	6.14	4	IMM150
7.41	6.89	4	IMM150
11	6.18	3	IMM150
6.59	5.26	3	IMM150
2.84	5.5	4	IMM150
5.36	6.4	3	IMM150
0.818	4.67		IMM150
2.2	6.12		IMM150
6.42	nan		IMM150
14.1	5.9		IMM150
6.92	6.42		IMM150
7.49	7.32		IMM150
9.28	6.63	4	IMM150
6.9	5.97	2	IMM150
2.43	4.85	3	IMM150
13.1	7.45	3	IMM150
7.83	6.64	3	IMM150
2.52	5.2	3	IMM150
13.4	6.92	2	IMM150
4.29	6.01		IMM150
7.08	6.05	4	IMM150
3.94	5.41		IMM150
0.855	4.45		IMM150
1.39	5.39	4	IMM150
2.8	5.92	4	IMM150
1.19	5.22	4	IMM150
2.95	5.58	3	IMM150
5.04	5.67	4	IMM150
4.71	nan	4	IMM150
1.6	3.98		IMM150
8.39	6.18	3	IMM150
1.74	5.48	4	IMM150
5	6.35	3	IMM150
2.45	5.54	4	IMM150
13.1	7.08		IMM150
1.69	5.17	4	IMM150
6.4	6.45	4	IMM150
5.12	nan	3	IMM150
1.3	3.24		IMM150
7.23	6.28	3	IMM150
1.47	4.18		IMM150
2.32	5.19	3	IMM150
6.55	5.93	3	IMM150
2.95	5.1	3	IMM150
0.298	3.79	4	IMM150
9.7	7.25	4	IMM150
7.29	6.81	2	IMM150
13.7	6.2	4	IMM150
2.65	5.15	3	IMM150
1.42	4.01		IMM150
6.55	6.5	2	IMM150
1.56	3.61		IMM150
6.03	6.76	4	IMM150
10.4	6.82	3	IMM150
6.38	6.66		IMM150
7.63	6.6		IMM150
3.06	3.5	4	IMM150
2.09	5.5		IMM150
5.42	5.48		IMM150
7.1	6.27	3	IMM150
7.65	6.43	3	IMM150
1.82	5.61	4	IMM150
0.565	4.14	4	IMM150
0.445	5.24	4	IMM150
4.16	4.96	4	IMM150
2.3	6.39	3	IMM150
2.34	4.59	4	IMM150
6.35	5.7	4	IMM150
2.14	5.43	4	IMM150
7.2	6.56	3	IMM150
5.98	6.47	1	IMM150
11.2	6.83		IMM150
11.9	6.63	3	IMM150
9.41	6.41		IMM150
5.29	5.77		IMM150
6.4	5.86	3	IMM150
10.1	6.21	3	IMM150
17.1	6.35	2	IMM150
11.4	5.91	3	IMM150
1.43	4.97		IMM150
4.13	5.72	3	IMM150
7.92	5.71	2	IMM150
3.09	4.56	3	IMM150
6.02	5.87	4	IMM150
11	6.51	2	IMM150
9.58	6.14	2	IMM150
2.81	5.79	3	IMM150
1.93	4.84	4	IMM150
11.4	nan		IMM150
7.31	5.65		IMM150
8.62	6.58	3	IMM150
15.4	7.67	1	IMM150
4.11	6.11	4	IMM150
2.24	5.28	4	IMM150
1.58	5.5	4	IMM150
6.23	6.56	4	IMM150
7.66	nan	4	IMM150
6.22	6.48		IMM150
3.09	4.93	3	IMM150
7.32	6.59	4	IMM150
0.113	3.19	3	IMM150
6.39	6.68	4	IMM150
13.1	7.46	4	IMM150
3.98	5.59	3	IMM150
1.74	5.14	3	IMM150
3.23	5.86	4	IMM150
3.06	5.8	3	IMM150
0.984	6.34	4	IMM150
12.5	nan	3	IMM150
12.6	nan		IMM150
1.93	nan		IMM150
2.32	nan	3	IMM150
7.27	nan	2	IMM150
1.02	nan	3	IMM150
4.96	nan	4	IMM150
2.23	nan		IMM150
4.57	nan	4	IMM150
13	nan	2	IMM150
2.07	nan	2	IMM150
4.01	nan	2	IMM150
3.68	nan	3	IMM150
2.4	nan	2	IMM150
4.18	nan	3	IMM150
2.34	nan		IMM150
2.61	nan		IMM150
7.17	nan	4	IMM150
3.45	nan	2	IMM150
0.526	nan	3	IMM150
7.53	nan		IMM150
6.76	nan	3	IMM150
4.8	nan		IMM150
2.18	nan		IMM150
1.17	nan		IMM150
1.71	nan		IMM150
2.01	nan		IMM150
3.13	nan		IMM150
9.06	nan		IMM150
9.08	nan		IMM150
5.11	nan	3	IMM150
10.8	nan	2	IMM150
6.29	nan	4	IMM150
6.03	nan		IMM150
1.91	nan	4	IMM150
2.55	nan		IMM150
4.65	nan		IMM150
0.85	nan		IMM150
6.83	nan	3	IMM150
2.19	nan	3	IMM150
4.34	nan		IMM150
7.37	nan	2	IMM150
1.98	nan		IMM150
14.3	nan	2	IMM150
3.81	nan		IMM150
1.58	nan	3	IMM150
1.96	nan	4	IMM150
11.5	nan	4	IMM150
9.29	nan	2	IMM150
4.31	nan	4	IMM150
2.54	nan		IMM150
3.34	nan		IMM150
3.07	nan		IMM150
0.981	nan	4	IMM150
5.59	nan	4	IMM150
0.901	nan	3	IMM150
0.633	nan		IMM150
7.34	nan		IMM150
3.8	nan		IMM150
2.26	nan		IMM150
12.2	nan		IMM150
2.12	nan		IMM150
1.14	nan		IMM150
2.23	nan		IMM150
1.87	nan	2	IMM150
2.67	nan	4	IMM150
3.4	nan		IMM150
1.73	nan	3	IMM150
9.86	nan	3	IMM150
0.287	nan	4	IMM150
9.47	nan	2	IMM150
0.771	nan		IMM150
5.26	nan	2	IMM150
3.12	nan	3	IMM150
11.1	nan	2	IMM150
1.71	nan	4	IMM150
6.9	nan		IMM150
1.29	nan		IMM150
7.23	nan	2	IMM150
5.86	nan		IMM150
7.31	nan	3	IMM150
11.4	nan	2	IMM150
3.56	nan	4	IMM150
2.11	nan		IMM150
2.16	nan	4	IMM150
3.41	nan	2	IMM150
3.92	nan	2	IMM150
5.44	nan	2	IMM150
3.41	nan		IMM150
6.93	nan		IMM150
2.19	nan	4	IMM150
7.39	nan	4	IMM150
5.36	nan	3	IMM150
7.54	nan	3	IMM150
4.35	5.31	2	UTSeq
12.3	6.86	2	UTSeq
11	6.46	3	UTSeq
11.5	7.34	2	UTSeq
13.7	7.38	2	UTSeq
11.6	5.26	2	UTSeq
10.3	6.34	2	UTSeq
10	6.78	2	UTSeq
17.4	6.94	2	UTSeq
18.4	7.38	2	UTSeq
14.4	6.82	2	UTSeq
12.5	6.88	2	UTSeq
15.3	7.05	2	UTSeq
10.3	5.96	3	UTSeq
3.1	3.86	3	UTSeq
0.686	3.66	3	UTSeq
4.56	5.61	3	UTSeq
1.31	5.17	4	UTSeq
2.84	3.94	3	UTSeq
4.99	5.77	3	UTSeq
4.44	5.72	3	UTSeq
3.15	4.99	3	UTSeq
5.88	5.7	3	UTSeq
7.97	5.83	3	UTSeq
4.97	6.42	3	UTSeq
4.42	6.15	3	UTSeq
7.3	5.09	3	UTSeq
7.97	6.45	3	UTSeq
9.6	7.02	1	UTSeq
10.8	5.54	3	UTSeq
8.76	5.97	3	UTSeq
11.8	6.7	3	UTSeq
4.2	5.39	3	UTSeq
4.15	6.2	3	UTSeq
17.5	6.88	1	UTSeq
16.6	7.13	1	UTSeq
17.3	6.86	1	UTSeq
12.2	6.62	1	UTSeq
11.9	6.72	2	UTSeq
13.3	6.88	2	UTSeq
11.9	6.92	2	UTSeq
11.7	6.93	2	UTSeq
15.9	6.9	1	UTSeq
5.52	6.75	1	UTSeq
7.53	6.95	1	UTSeq
6.74	6.92	2	UTSeq
7.38	6.86	2	UTSeq
14.8	6.83	2	UTSeq
15.9	7.41	2	UTSeq
15.2	6.34	2	UTSeq
9.87	6.59	3	UTSeq
8.66	6.55	3	UTSeq
8.65	6.66	3	UTSeq
13.6	6.71	2	UTSeq
11.4	6.73	3	UTSeq
3.47	5.3	2	UTSeq
5.81	5.2	3	UTSeq
9.36	6.13	2	UTSeq
11.1	5.95	2	UTSeq
9.85	5.61	3	UTSeq
7.97	5.7	3	UTSeq
7.47	5.45	3	UTSeq
10.2	5.92	2	UTSeq
9.77	5.64	3	UTSeq
6.18	6.06	2	UTSeq
14.5	6.48	1	UTSeq
10.8	6.77	2	UTSeq
10.3	6.71	1	UTSeq
12	7.51	1	UTSeq
7.41	6.96	1	UTSeq
8.26	5.88	2	UTSeq
14	6.74	2	UTSeq
11.1	6.22	2	UTSeq
13.3	7.35	1	UTSeq
3.31	4.78	3	UTSeq
16.9	6.49	2	UTSeq
16.6	6.45	1	UTSeq
14	6.5	2	UTSeq
18.5	6.63	2	UTSeq
18.1	7.09	1	UTSeq
18.9	6.95	2	UTSeq
16.1	6.59	2	UTSeq
20.5	6.7	1	UTSeq
2.3	5.49	3	UTSeq
2.31	4.52	3	UTSeq
1.97	3.11	3	UTSeq
1.88	3.96	3	UTSeq
5.06	5.9	2	UTSeq
4.29	4.65	3	UTSeq
1.47	4.21	4	UTSeq
1.77	5.48	3	UTSeq
20.8	6.73	2	UTSeq
19.2	6.92	2	UTSeq
22.4	6.32	1	UTSeq
9.78	6	2	UTSeq
11.5	5.93	3	UTSeq
9.14	5.86	3	UTSeq
16.5	6.78	2	UTSeq
14.6	6.77	2	UTSeq
1.34	6.95	3	UTSeq
7.76	6.46	2	UTSeq
15.1	7.33	1	UTSeq
22.3	6.92	1	UTSeq
4.81	6.58	2	UTSeq
0.696	4.2	3	UTSeq
22.5	6.82	1	UTSeq
19.9	6.64	1	UTSeq
26.2	6.9	2	UTSeq
8.19	5.55	3	UTSeq
4.3	4.92	3	UTSeq
22.1	7.7	2	UTSeq
21.2	7.41	2	UTSeq
20.1	6.83	1	UTSeq
14	6.87	1	UTSeq
2.6	5.04	4	UTSeq
1.59	5.62	4	UTSeq
4.87	5.51	3	UTSeq
21	7.4	2	UTSeq
9.65	6.21	3	UTSeq
4.08	6.84	4	UTSeq
3.06	4.56	3	UTSeq
2.58	4.53	4	UTSeq
17.5	6.87	3	UTSeq
23.6	7.43	2	UTSeq
14.6	6.39	1	UTSeq
2.92	5.54	2	UTSeq
3.5	4.28	3	UTSeq
2.69	4.62	3	UTSeq
6.03	6.65	2	UTSeq
2.56	5.25	4	UTSeq
2.54	4.98	4	UTSeq
5.95	4.21	2	UTSeq
12	6.78	2	UTSeq
7.57	5.99	2	UTSeq
16.7	7.39	2	UTSeq
18	7.38	2	UTSeq
17.3	6.72	2	UTSeq
11.9	7.47	2	UTSeq
16.4	6.26	3	UTSeq
18.9	7.2	2	UTSeq
6.14	6.14	3	UTSeq
7.65	5.6	3	UTSeq
3.03	4.73	3	UTSeq
3.3	5.23	3	UTSeq
8.06	6.33	3	UTSeq
7.69	6.01	3	UTSeq
4.3	5.5	4	UTSeq
3.01	3.99	4	UTSeq
5.2	4.3	3	UTSeq
6.55	5.59	3	UTSeq
3.51	5.38	3	UTSeq
6.92	4.33	3	UTSeq
13.5	7.06	1	UTSeq
16.8	6.39	2	UTSeq
11.1	6.43	2	UTSeq
4.22	4.15	3	UTSeq
4.03	5.46	3	UTSeq
6.49	4.76	3	UTSeq
3.44	4.12	3	UTSeq
4.86	3.56	3	UTSeq
21.8	6.82	1	UTSeq
18.6	6.74	2	UTSeq
11.9	5.93	3	UTSeq
8.73	6.02	3	UTSeq
8.52	6.45	3	UTSeq
11.2	5.91	3	UTSeq
13.6	5.99	3	UTSeq
7.24	5.73	3	UTSeq
21.2	6.45	3	UTSeq
2.4	4.94	3	UTSeq
12.2	6.06	3	UTSeq
8.64	6.02	3	UTSeq
20	7.68	2	UTSeq
8.11	6.27	2	UTSeq
15.2	7.64	1	UTSeq
4.88	6.15	3	UTSeq
24	7.18	1	UTSeq
6.72	5.95	3	UTSeq
6.23	6.15	3	UTSeq
10	6.16	4	UTSeq
6.86	5.72	4	UTSeq
11.1	5.9	2	UTSeq
14.1	7.3	2	UTSeq
12.6	6.13	2	UTSeq
5.57	5.33	3	UTSeq
10.9	6.65	3	UTSeq
6.02	4.33	3	UTSeq
3.39	4.78	2	UTSeq
3.28	4.13	2	UTSeq
13.1	6.99	2	UTSeq
11.9	6.54	2	UTSeq
17.3	7.31	2	UTSeq
5.15	6.05	2	UTSeq
8.92	6.87	2	UTSeq
7.31	4.83	2	UTSeq
11.8	6.88	2	UTSeq
15.6	8.69	2	TCGA
10.6	8.71	2	TCGA
11.5	9.37	2	TCGA
12.2	8.99	2	TCGA
15.4	8.59	3	TCGA
11.9	8.76	4	TCGA
13.2	8.59	3	TCGA
6.62	7.55	3	TCGA
16.8	9.4	2	TCGA
10.6	8.76	4	TCGA
3.75	7.56	4	TCGA
6.63	5.49	2	TCGA
7.21	8.41	3	TCGA
2.09	5.94	2	TCGA
15.5	9.28	3	TCGA
16.8	8.25	2	TCGA
11.9	8.96	3	TCGA
9.1	8.54	2	TCGA
13.8	8.85	3	TCGA
14	8.97	2	TCGA
2.22	7.83	4	TCGA
6.66	6.9	3	TCGA
14	9.1	1	TCGA
3.22	7.01	3	TCGA
9.73	9.01	3	TCGA
1.33	7.42	3	TCGA
9.89	8.58	3	TCGA
13.6	6.67	4	TCGA
17.5	8.9	1	TCGA
4.97	8.07	3	TCGA
12.9	7.98	3	TCGA
17.2	9.24	2	TCGA
18.9	8.34	2	TCGA
11.9	8.61	2	TCGA
17.4	9.03	2	TCGA
9.47	7.74	4	TCGA
10.3	8.36	2	TCGA
8.74	7.71	3	TCGA
6.28	8.74	2	TCGA
2.89	7.21	4	TCGA
9.39	7.99	2	TCGA
7.36	9.26	3	TCGA
2.38	8.05	3	TCGA
17.1	8.06	2	TCGA
14.1	9.44		TCGA
11.7	8.95	3	TCGA
10.8	8.73	3	TCGA
8.49	7.97	2	TCGA
3.89	7.84	3	TCGA
0.951	5.39	3	TCGA
17.7	9.05	2	TCGA
7.82	8.34	2	TCGA
13	8.68	3	TCGA
10.4	8.65	2	TCGA
4.58	7.08	3	TCGA
11.9	7.88	2	TCGA
6.21	7.52	3	TCGA
14	8.42	2	TCGA
15.8	9.07	2	TCGA
1.5	8.97	4	TCGA
12.1	8.64	3	TCGA
1.75	7.9	2	TCGA
10.1	9.26	3	TCGA
15.3	9.18	2	TCGA
1.29	6.25	4	TCGA
17.9	8.9	2	TCGA
13.1	8.87	3	TCGA
7.98	8.59	2	TCGA
9.47	8.89	2	TCGA
7.17	8.49	2	TCGA
19.3	9.1	2	TCGA
4.41	7.14	4	TCGA
9.39	8.68	4	TCGA
17	8.82	2	TCGA
7.33	8.95	1	TCGA
2.76	5.02	3	TCGA
10.7	8.4	2	TCGA
3.14	4.67	4	TCGA
9.22	8.61	3	TCGA
14.7	8.98	3	TCGA
1.87	7.75	4	TCGA
6.51	7.45	4	TCGA
7.17	8.27	2	TCGA
13.5	8.25	3	TCGA
12.9	8.11	3	TCGA
9.01	8.98	2	TCGA
17.2	9.72	1	TCGA
8.67	8.99	4	TCGA
15.2	8.96	3	TCGA
4.05	7.6	3	TCGA
10.5	8.84	3	TCGA
5.72	6.34	3	TCGA
15.1	8.79	2	TCGA
13	8.08	3	TCGA
11.2	8.56	2	TCGA
17.3	9.28	3	TCGA
15.7	8.74	2	TCGA
15.9	8.95	2	TCGA
14.2	9.26	2	TCGA
14	8.34	3	TCGA
12.5	8.25	3	TCGA
12.4	9.07	2	TCGA
10.1	8.49	2	TCGA
18.1	8.96	3	TCGA
15.1	8.72	2	TCGA
7.26	8.63	4	TCGA
9.11	8.48	3	TCGA
4.67	7.15	2	TCGA
6.83	8.78	2	TCGA
13.4	8.6	2	TCGA
11.9	8.01	3	TCGA
2.04	5.85	4	TCGA
8.85	8.84	4	TCGA
13.3	9.24	3	TCGA
7.11	6.69	3	TCGA
13.4	8.89	3	TCGA
16.3	8.33	2	TCGA
9.62	6.77	4	TCGA
10.5	8.47	3	TCGA
14.2	9.31	2	TCGA
18.9	9.5	2	TCGA
10.5	8.71	3	TCGA
6.69	8.33	2	TCGA
4.97	8.19	2	TCGA
18	9.36	3	TCGA
16.3	9.32	2	TCGA
2.05	5.85	3	TCGA
7.04	8.4	2	TCGA
12.3	8.86	3	TCGA
7.12	7.95	4	TCGA
0.82	4.58	3	TCGA
20.5	8.81	3	TCGA
2.68	7.85	3	TCGA
15.1	9.54	3	TCGA
4.26	6.97	3	TCGA
19.7	8.99	3	TCGA
10.2	8.47	3	TCGA
19.1	7.7	3	TCGA
19.5	8.87	2	TCGA
10.5	7.97	3	TCGA
14.8	8.68	3	TCGA
15.3	8.81	2	TCGA
12.5	8.66	2	TCGA
8.6	8.7	3	TCGA
3.04	5.52	3	TCGA
17.4	9.98	2	TCGA
11.8	8.25	2	TCGA
12.3	9.31	2	TCGA
10.5	8.13	3	TCGA
6.05	7.5	2	TCGA
9.98	7.46	4	TCGA
17.3	8.93	3	TCGA
5.59	6.63	4	TCGA
8.58	7.37	4	TCGA
