# Supplementary material for: Histopathology based AI model predicts anti-angiogenic therapy response in renal cancer clinical trial
Source: Nat Commun. 2025 Mar 17;16:2610. doi: 10.1038/s41467-025-57717-6 (PMC11914575; doi:10.1038/s41467-025-57717-6)
Supplement: Supplementary file 4 — Source data [file 41467_2025_57717_MOESM4_ESM.zip › SourceData/Figure-Supplementary-4.xlsx]

## Sheet: Fig-S4-A
RNA Angioscore	Angio Arm Prediction
8.69	8.72
8.71	7.79
9.37	8.38
8.99	8.41
8.59	8.78
8.76	8.43
8.59	8.53
7.55	7.47
9.4	8.93
8.76	8.34
7.56	6.61
5.49	7.59
8.41	7.72
5.94	6.27
9.28	8.71
8.25	9.3
8.96	8.34
8.54	8.65
8.85	8.71
8.97	8.45
7.83	6.98
6.9	7.78
9.1	8.61
7.01	5.86
9.01	8.23
7.42	6.2
8.58	8.17
6.67	8.19
8.9	8.77
8.07	7.07
7.98	8.41
9.24	8.73
8.34	9.05
8.61	8.48
9.03	8.99
7.74	7.93
8.36	8.15
7.71	7.81
8.74	8.36
7.21	6.8
7.99	8.08
9.26	7.57
8.05	5.7
8.06	8.84
9.44	8.48
8.95	8.29
8.73	8.2
7.97	7.92
7.84	6.18
5.39	4.91
9.05	8.93
8.34	7.92
8.68	8.67
8.65	8.17
7.08	7.46
7.88	8.31
7.52	7.83
8.42	8.78
9.07	8.63
8.97	4.64
8.64	8.4
7.9	6.86
9.26	8.01
9.18	8.71
6.25	4.78
8.9	9.03
8.87	8.6
8.59	7.71
8.89	8.19
8.49	7.79
9.1	9.14
7.14	6.99
8.68	8
8.82	9.17
8.95	7.74
5.02	6.97
8.4	8.19
4.67	6.74
8.61	8.3
8.98	8.35
7.75	7.18
7.45	7.53
8.27	7.7
8.25	8.57
8.11	8.47
8.98	8.14
9.72	8.76
8.99	7.75
8.96	8.8
7.6	6.39
8.84	8.13
6.34	7.69
8.79	8.77
8.08	9.01
8.56	8.39
9.28	8.85
8.74	8.72
8.95	8.67
9.26	8.55
8.34	8.58
8.25	8.41
9.07	8.39
8.49	8.24
8.96	9.07
8.72	8.97
8.63	7.9
8.48	8.1
7.15	7.47
8.78	7.65
8.6	8.49
8.01	8.48
5.85	6.77
8.84	7.89
9.24	8.42
6.69	7.62
8.89	8.46
8.33	8.66
6.77	7.93
8.47	8.18
9.31	8.73
9.5	9.16
8.71	8.57
8.33	8
8.19	7.16
9.36	8.98
9.32	8.77
5.85	6.53
8.4	7.59
8.86	8.36
7.95	7.59
4.58	5.21
8.81	9.2
7.85	6.5
9.54	8.67
6.97	7.06
8.99	9.26
8.47	7.97
7.7	9.25
8.87	9.13
7.97	8.27
8.68	8.6
8.81	8.53
8.66	8.64
8.7	8.71
5.52	7.17
9.98	8.86
8.25	8.35
9.31	8.38
8.13	8.02
7.5	7.54
7.46	8.1
8.93	8.9
6.63	7.49
7.37	7.98

## Sheet: Fig-S4-B
RNA Angioscore	H&E DL Angio
8.69	15.6
8.71	10.6
9.37	11.5
8.99	12.2
8.59	15.4
8.76	11.9
8.59	13.2
7.55	6.62
9.4	16.8
8.76	10.6
7.56	3.75
5.49	6.63
8.41	7.21
5.94	2.09
9.28	15.5
8.25	16.8
8.96	11.9
8.54	9.1
8.85	13.8
8.97	14
7.83	2.22
6.9	6.66
9.1	14
7.01	3.22
9.01	9.73
7.42	1.33
8.58	9.89
6.67	13.6
8.9	17.5
8.07	4.97
7.98	12.9
9.24	17.2
8.34	18.9
8.61	11.9
9.03	17.4
7.74	9.47
8.36	10.3
7.71	8.74
8.74	6.28
7.21	2.89
7.99	9.39
9.26	7.36
8.05	2.38
8.06	17.1
9.44	14.1
8.95	11.7
8.73	10.8
7.97	8.49
7.84	3.89
5.39	0.951
9.05	17.7
8.34	7.82
8.68	13
8.65	10.4
7.08	4.58
7.88	11.9
7.52	6.21
8.42	14
9.07	15.8
8.97	1.5
8.64	12.1
7.9	1.75
9.26	10.1
9.18	15.3
6.25	1.29
8.9	17.9
8.87	13.1
8.59	7.98
8.89	9.47
8.49	7.17
9.1	19.3
7.14	4.41
8.68	9.39
8.82	17
8.95	7.33
5.02	2.76
8.4	10.7
4.67	3.14
8.61	9.22
8.98	14.7
7.75	1.87
7.45	6.51
8.27	7.17
8.25	13.5
8.11	12.9
8.98	9.01
9.72	17.2
8.99	8.67
8.96	15.2
7.6	4.05
8.84	10.5
6.34	5.72
8.79	15.1
8.08	13
8.56	11.2
9.28	17.3
8.74	15.7
8.95	15.9
9.26	14.2
8.34	14
8.25	12.5
9.07	12.4
8.49	10.1
8.96	18.1
8.72	15.1
8.63	7.26
8.48	9.11
7.15	4.67
8.78	6.83
8.6	13.4
8.01	11.9
5.85	2.04
8.84	8.85
9.24	13.3
6.69	7.11
8.89	13.4
8.33	16.3
6.77	9.62
8.47	10.5
9.31	14.2
9.5	18.9
8.71	10.5
8.33	6.69
8.19	4.97
9.36	18
9.32	16.3
5.85	2.05
8.4	7.04
8.86	12.3
7.95	7.12
4.58	0.82
8.81	20.5
7.85	2.68
9.54	15.1
6.97	4.26
8.99	19.7
8.47	10.2
7.7	19.1
8.87	19.5
7.97	10.5
8.68	14.8
8.81	15.3
8.66	12.5
8.7	8.6
5.52	3.04
9.98	17.4
8.25	11.8
9.31	12.3
8.13	10.5
7.5	6.05
7.46	9.98
8.93	17.3
6.63	5.59
7.37	8.58

## Sheet: Fig-S4-C
Angio Arm Prediction	H&E DL Angio
8.72	15.6
7.79	10.6
8.38	11.5
8.41	12.2
8.78	15.4
8.43	11.9
8.53	13.2
7.47	6.62
8.93	16.8
8.34	10.6
6.61	3.75
7.59	6.63
7.72	7.21
6.27	2.09
8.71	15.5
9.3	16.8
8.34	11.9
8.65	9.1
8.71	13.8
8.45	14
6.98	2.22
7.78	6.66
8.61	14
5.86	3.22
8.23	9.73
6.2	1.33
8.17	9.89
8.19	13.6
8.77	17.5
7.07	4.97
8.41	12.9
8.73	17.2
9.05	18.9
8.48	11.9
8.99	17.4
7.93	9.47
8.15	10.3
7.81	8.74
8.36	6.28
6.8	2.89
8.08	9.39
7.57	7.36
5.7	2.38
8.84	17.1
8.48	14.1
8.29	11.7
8.2	10.8
7.92	8.49
6.18	3.89
4.91	0.951
8.93	17.7
7.92	7.82
8.67	13
8.17	10.4
7.46	4.58
8.31	11.9
7.83	6.21
8.78	14
8.63	15.8
4.64	1.5
8.4	12.1
6.86	1.75
8.01	10.1
8.71	15.3
4.78	1.29
9.03	17.9
8.6	13.1
7.71	7.98
8.19	9.47
7.79	7.17
9.14	19.3
6.99	4.41
8	9.39
9.17	17
7.74	7.33
6.97	2.76
8.19	10.7
6.74	3.14
8.3	9.22
8.35	14.7
7.18	1.87
7.53	6.51
7.7	7.17
8.57	13.5
8.47	12.9
8.14	9.01
8.76	17.2
7.75	8.67
8.8	15.2
6.39	4.05
8.13	10.5
7.69	5.72
8.77	15.1
9.01	13
8.39	11.2
8.85	17.3
8.72	15.7
8.67	15.9
8.55	14.2
8.58	14
8.41	12.5
8.39	12.4
8.24	10.1
9.07	18.1
8.97	15.1
7.9	7.26
8.1	9.11
7.47	4.67
7.65	6.83
8.49	13.4
8.48	11.9
6.77	2.04
7.89	8.85
8.42	13.3
7.62	7.11
8.46	13.4
8.66	16.3
7.93	9.62
8.18	10.5
8.73	14.2
9.16	18.9
8.57	10.5
8	6.69
7.16	4.97
8.98	18
8.77	16.3
6.53	2.05
7.59	7.04
8.36	12.3
7.59	7.12
5.21	0.82
9.2	20.5
6.5	2.68
8.67	15.1
7.06	4.26
9.26	19.7
7.97	10.2
9.25	19.1
9.13	19.5
8.27	10.5
8.6	14.8
8.53	15.3
8.64	12.5
8.71	8.6
7.17	3.04
8.86	17.4
8.35	11.8
8.38	12.3
8.02	10.5
7.54	6.05
8.1	9.98
8.9	17.3
7.49	5.59
7.98	8.58
