# Supplementary material for: Histopathology based AI model predicts anti-angiogenic therapy response in renal cancer clinical trial
Source: Nat Commun. 2025 Mar 17;16:2610. doi: 10.1038/s41467-025-57717-6 (PMC11914575; doi:10.1038/s41467-025-57717-6)
Supplement: Supplementary file 4 — Source data [file 41467_2025_57717_MOESM4_ESM.zip › SourceData/Figure-Supplementary-12.xlsx]

## Sheet: Fig-S12
Treatment Arm	Method	HRLow-95	Hr	HRHigh-95
Sunitinib	RNA Angio	0.268	0.447	0.747
Sunitinib	H&E DL Angio	0.29	0.472	0.766
Sunitinib	CD31	0.425	0.704	1.168
Atezo+Bev	RNA Angio	0.579	0.931	1.497
Atezo+Bev	H&E DL Angio	0.568	0.888	1.388
Atezo+Bev	CD31	0.794	1.313	2.171
Atezo	RNA Angio	0.528	0.871	1.435
Atezo	H&E DL Angio	0.576	0.918	1.463
Atezo	CD31	0.336	0.568	0.959
