# Supplementary material for: Histopathology based AI model predicts anti-angiogenic therapy response in renal cancer clinical trial
Source: Nat Commun. 2025 Mar 17;16:2610. doi: 10.1038/s41467-025-57717-6 (PMC11914575; doi:10.1038/s41467-025-57717-6)
Supplement: Supplementary file 4 — Source data [file 41467_2025_57717_MOESM4_ESM.zip › SourceData/Figure-Supplementary-9.xlsx]

## Sheet: Fig-S9-A
Tumor Size (cm)	H&E DL Angio
7-10	2.19
0-4	5.88
7-10	3.01
10-25	2.11
7-10	5.31
7-10	11.5
4-7	14
4-7	4.15
0-4	9.99
10-25	5.73
10-25	4.78
7-10	6.36
4-7	6.29
4-7	7.02
10-25	7.92
7-10	7.7
7-10	4.5
4-7	9.53
10-25	5.35
4-7	12
7-10	6.91
7-10	0.0955
10-25	3
4-7	9.85
7-10	4.28
7-10	14.5
4-7	5.55
10-25	4.51
4-7	13.4
7-10	5
0-4	11.7
7-10	7.87
4-7	8.38
4-7	18.1
7-10	1.32
10-25	0.56
7-10	9.34
7-10	9.9
7-10	12.6
0-4	8.08
0-4	16.3
4-7	4.99
4-7	6.13
4-7	9.69
0-4	14
10-25	2.06
7-10	2.55
7-10	0.166
7-10	8.99
7-10	9.07
4-7	6.09
4-7	2.61
4-7	10.8
4-7	19.9
4-7	0.18
10-25	11.7
4-7	18.9
7-10	12.3
4-7	12.6
10-25	2.1
7-10	18.5
7-10	8.6
4-7	6.64
7-10	3.35
4-7	5.02
4-7	4.88
7-10	19.2
0-4	18.7
4-7	15.3
4-7	19.9
0-4	13.3
7-10	4.86
0-4	3.28
4-7	9.3
4-7	16.5
10-25	10.4
0-4	12.8
4-7	12.9
10-25	8.48
0-4	6.74
4-7	12.2
0-4	10
10-25	1.4
7-10	10.2
0-4	16.7
4-7	5.82
0-4	13.4
10-25	8.27
0-4	9.25
7-10	5.71
4-7	20.2
0-4	11.7
0-4	5.34
4-7	7.66
0-4	10.4
4-7	5.25
4-7	10.1
0-4	15.8
7-10	9.73
4-7	8.64
10-25	4.87
4-7	7.04
4-7	17
0-4	19.9
0-4	11.6
0-4	13.1
4-7	16.3
0-4	5.76
0-4	16.2
0-4	10.2
4-7	12.1
0-4	12.7
0-4	0.0549
4-7	2.85
4-7	11.1
4-7	13.9
7-10	14.1
0-4	18.9
0-4	21.2
10-25	6.81
4-7	15.6
0-4	14
0-4	2.25
4-7	7.46
4-7	5.99
10-25	7.64
0-4	16.8
10-25	15.6
0-4	23
4-7	6.4
4-7	4.75
0-4	10.2
4-7	14.6
0-4	12
0-4	10.1
10-25	6.85
0-4	15.5
4-7	8.11
4-7	18.8
0-4	5.14
4-7	6.96
7-10	8.98
7-10	1.53
4-7	16.1
0-4	16.6
7-10	7.92
4-7	9.89
0-4	20.1
4-7	4.6
4-7	5.57
0-4	7.59
4-7	16.6
0-4	12.7
0-4	11
10-25	12.3
7-10	13.2
7-10	3.73
10-25	1.92
7-10	15.2
4-7	11.4
4-7	6.85
4-7	20.2
10-25	7.35
0-4	20.7
0-4	18.7
4-7	3.35
0-4	12.2
0-4	13.8
4-7	0.976
0-4	9.95
4-7	11.7
4-7	17.3
4-7	14.9
7-10	18.7
4-7	11
7-10	13.4
4-7	11.6
0-4	14.9
0-4	3.47
4-7	16.9
10-25	1.44
7-10	3.03
7-10	7.45
4-7	8.04
7-10	16.4
4-7	8.22
0-4	13.9
10-25	3.49
0-4	3.02
0-4	7.26
4-7	13.6
4-7	13
0-4	4.27
4-7	12.8
0-4	7.57
7-10	4.54
4-7	5.08
7-10	5.45
4-7	2.81
0-4	14.5
0-4	15.2
0-4	6.62
0-4	10.6
0-4	9.87
4-7	19.2
4-7	14
0-4	13.2
4-7	14.7
10-25	0.536
7-10	6.17
7-10	15.2
4-7	2.71
7-10	9.55
4-7	10.1
0-4	9.05
7-10	13.9
0-4	12.6
0-4	7.09
7-10	7.37
0-4	22.7
0-4	13.2
10-25	12.6
0-4	4.44
4-7	14.5
0-4	14.4
4-7	1.93
0-4	21.2
4-7	11.8
0-4	3.73
0-4	21
10-25	11.4
0-4	16.8
10-25	18
0-4	19.2
7-10	17.1
0-4	11.1
0-4	3.95
0-4	15.3
0-4	15.7
0-4	12.9
10-25	10.2
4-7	5.93
4-7	16.5
4-7	3.35
0-4	17.9
0-4	9.87
7-10	17.1
0-4	7.92
10-25	2.09
0-4	8.44
0-4	18.5
0-4	10.9
4-7	19.4
0-4	10.5
0-4	14.8
7-10	17.3
0-4	16
10-25	1.46
0-4	3.03
10-25	0.279
4-7	15.9
4-7	9.04
4-7	20
7-10	5.12
7-10	15.7
7-10	6.03
7-10	6
10-25	3.73
4-7	16.3
4-7	15.4
10-25	5.23
7-10	8.41
4-7	5.38
4-7	0.762
10-25	1.82
0-4	19.8
4-7	17.1
10-25	3.66
4-7	9.09
0-4	8.14
4-7	15.8
10-25	12.4
0-4	12.4
0-4	15.8
7-10	8.26
10-25	6.03
7-10	10.3
7-10	22.1
10-25	2.01
10-25	1.81
4-7	2.38
0-4	10
10-25	3.59
10-25	13.1
0-4	6.25
0-4	10.3
7-10	6.1
0-4	12.1
0-4	13.2
0-4	3.62
7-10	2.2
0-4	12.6
0-4	20.4
4-7	13.2
10-25	0.256
0-4	16.3
0-4	13
0-4	12.9
0-4	7.75
0-4	11.1
0-4	14.4
0-4	19.8
0-4	12.5
0-4	11.2
0-4	13.5
4-7	14.3
4-7	15.1
7-10	11.3
4-7	5.02
0-4	17
10-25	9.92
4-7	10.2
4-7	5.46
4-7	15.9
0-4	3.56
0-4	6.86
4-7	11.3
0-4	11.4
0-4	12.9
0-4	3.74
0-4	16.3
0-4	15.2
0-4	20
4-7	17.7
7-10	10.7
0-4	6.13
4-7	3.58
0-4	16.5
0-4	12
4-7	3.3
0-4	10.2
0-4	11.5
0-4	7.53
4-7	19.9
4-7	7.06
0-4	7.15
0-4	8.47
0-4	18.8
0-4	2.62
0-4	11.2
4-7	15.5
0-4	11.1
7-10	2.6
0-4	7.76
4-7	12.6
0-4	5.57
0-4	13.4
7-10	1.45
10-25	9.46
0-4	16
0-4	16.1
0-4	13.6
4-7	19.7
0-4	14.8
4-7	10.2
0-4	12.9
7-10	4.89
0-4	3.3
0-4	12.1
4-7	4.88
4-7	12
7-10	12.4
0-4	4.02
0-4	12.5
0-4	9.32
0-4	10.6
0-4	4.45
0-4	11.4
0-4	13.6
0-4	14.5
0-4	12.9
4-7	6.07
4-7	10.5
4-7	12.6
0-4	17.2
4-7	10.7
7-10	6.61
0-4	17.4
0-4	17
0-4	13.5
4-7	19.8
4-7	10.2
4-7	12.6
0-4	4.64
4-7	14.1
4-7	12.6
4-7	9.33
0-4	1.35
4-7	15
10-25	1.87
10-25	1.09
4-7	5.56
0-4	11.3
0-4	7.1
0-4	7.37
7-10	2.26
0-4	7.38
0-4	11.9
0-4	5.95
4-7	7.61
0-4	12.2
0-4	17.8
7-10	3.55
0-4	11.8
0-4	7.75
0-4	7.33
0-4	12.7
0-4	16.5
7-10	6.09
0-4	4.51
0-4	7.93
0-4	16.5
0-4	16.5
0-4	16.3
10-25	0.9
10-25	4.07
7-10	3.76
4-7	3.04
0-4	9.39
0-4	14.8
4-7	4.83
7-10	7.78
7-10	3.29
10-25	7.9
10-25	5.77
0-4	6.67
0-4	7.42
4-7	8.69
4-7	8.92
0-4	12.7
0-4	16.1
7-10	7.18
4-7	11.1
4-7	2.21
4-7	0.178
0-4	9.41
4-7	11.8
4-7	0.597
10-25	2.86
7-10	7.5
0-4	14.8
7-10	17.6
4-7	8.44
10-25	4.44
10-25	1.19
0-4	10.5
0-4	4.01
7-10	9.97
0-4	2.09
0-4	6.03
7-10	7.41
0-4	10.2
0-4	11.9
4-7	18.7
0-4	3.82
0-4	9.76
0-4	7.05
4-7	15.6
0-4	12.4
0-4	11.5
0-4	15
0-4	5.82
4-7	5.4
10-25	4.6
4-7	12.3
0-4	9.69
0-4	7.72
0-4	12.7
0-4	11.8
4-7	15.5
4-7	9.54
0-4	9.21
4-7	3.61
4-7	12.3
0-4	11.5
10-25	3.05
0-4	3.64
0-4	14.4
0-4	12.8
0-4	16.6
0-4	6.12
7-10	3.14
4-7	10.1
0-4	6.44
4-7	16.7
0-4	13.7
4-7	9.72
0-4	7.87
10-25	8.1
4-7	0.114
7-10	4.98
0-4	2.91
0-4	15.1
0-4	17.4
0-4	6.08
10-25	1.6
10-25	2.11
7-10	1.06
10-25	0.947
7-10	14.1
10-25	0.00328
7-10	3.46
10-25	2.82
7-10	7.36
7-10	12.7
0-4	17.5
0-4	5.13
10-25	5.71
4-7	2.27
0-4	7.46

## Sheet: Fig-S9-B
Sarcomatoid	H&E DL Angio
0	2.19
0	5.88
0	3.01
0	2.11
0	5.31
0	11.5
0	14
0	4.15
0	9.99
0	5.73
0	4.78
0	6.36
0	6.29
0	7.02
0	7.92
0	7.7
0	4.5
0	9.53
0	5.35
0	12
0	6.91
1	0.0955
1	3
1	9.85
0	4.28
0	14.5
0	5.55
1	4.51
0	13.4
1	5
0	11.7
0	7.87
0	8.38
0	18.1
0	1.32
1	0.56
0	9.34
0	9.9
0	12.6
0	8.08
0	16.3
0	4.99
0	6.13
0	9.69
0	14
1	2.06
0	2.55
1	0.166
0	8.99
0	9.07
0	6.09
1	2.61
0	10.8
0	19.9
0	0.18
1	11.7
0	18.9
0	12.3
0	12.6
0	2.1
0	18.5
0	8.6
0	6.64
0	3.35
0	5.02
0	4.88
0	19.2
0	18.7
0	15.3
0	19.9
0	13.3
0	4.86
0	3.28
0	9.3
0	16.5
1	10.4
0	12.8
0	12.9
0	8.48
0	6.74
0	12.2
0	10
1	1.4
0	10.2
0	16.7
0	5.82
0	13.4
0	8.27
0	9.25
0	5.71
0	20.2
0	11.7
0	5.34
0	7.66
0	10.4
0	5.25
0	10.1
0	15.8
0	9.73
0	8.64
0	4.87
0	7.04
0	17
0	19.9
0	11.6
0	13.1
0	16.3
0	5.76
0	16.2
0	10.2
0	12.1
0	12.7
0	0.0549
0	2.85
0	11.1
0	13.9
0	14.1
0	18.9
0	21.2
0	6.81
0	15.6
0	14
0	2.25
0	7.46
0	5.99
0	7.64
0	16.8
0	15.6
0	23
0	6.4
0	4.75
0	10.2
0	14.6
0	12
0	10.1
0	6.85
0	15.5
0	8.11
0	18.8
0	5.14
0	6.96
0	8.98
0	1.53
0	16.1
0	16.6
0	7.92
0	9.89
0	20.1
0	4.6
0	5.57
0	7.59
0	16.6
0	12.7
0	11
0	12.3
0	13.2
0	3.73
0	1.92
0	15.2
0	11.4
0	6.85
0	20.2
0	7.35
0	20.7
0	18.7
0	3.35
0	12.2
0	13.8
0	0.976
0	9.95
0	11.7
0	17.3
0	14.9
0	18.7
0	11
0	13.4
0	11.6
0	14.9
0	3.47
0	16.9
0	1.44
0	3.03
0	7.45
0	8.04
0	16.4
0	8.22
0	13.9
0	3.49
0	3.02
0	7.26
0	13.6
0	13
0	4.27
0	12.8
0	7.57
0	4.54
0	5.08
0	5.45
0	2.81
0	14.5
0	15.2
0	6.62
0	10.6
0	9.87
0	19.2
0	14
0	13.2
0	14.7
1	0.536
1	6.17
0	15.2
0	2.71
0	9.55
0	10.1
1	9.05
0	13.9
0	12.6
0	7.09
0	7.37
0	22.7
0	13.2
0	12.6
0	4.44
0	14.5
0	14.4
0	1.93
0	21.2
0	11.8
0	3.73
0	21
0	11.4
0	16.8
0	18
0	19.2
0	17.1
0	11.1
0	3.95
0	15.3
0	15.7
0	12.9
0	10.2
0	5.93
0	16.5
0	3.35
0	17.9
0	9.87
0	17.1
0	7.92
0	2.09
0	8.44
0	18.5
0	10.9
0	19.4
0	10.5
0	14.8
0	17.3
0	16
0	1.46
0	3.03
0	0.279
0	15.9
0	9.04
0	20
0	5.12
0	15.7
0	6.03
0	6
0	3.73
0	16.3
0	15.4
1	5.23
0	8.41
0	5.38
0	0.762
0	1.82
0	19.8
0	17.1
0	3.66
0	9.09
0	8.14
0	15.8
0	12.4
0	12.4
0	15.8
0	8.26
1	6.03
0	10.3
0	22.1
0	2.01
0	1.81
0	2.38
0	10
0	3.59
0	13.1
0	6.25
0	10.3
0	6.1
0	12.1
0	13.2
0	3.62
0	2.2
0	12.6
0	20.4
0	13.2
0	0.256
0	16.3
0	13
0	12.9
0	7.75
0	11.1
0	14.4
0	19.8
0	12.5
0	11.2
0	13.5
0	14.3
0	15.1
0	11.3
0	5.02
0	17
0	9.92
0	10.2
0	5.46
0	15.9
0	3.56
0	6.86
0	11.3
0	11.4
0	12.9
0	3.74
0	16.3
0	15.2
0	20
0	17.7
0	10.7
0	6.13
0	3.58
0	16.5
0	12
0	3.3
0	10.2
0	11.5
0	7.53
0	19.9
0	7.06
0	7.15
0	8.47
0	18.8
0	2.62
0	11.2
0	15.5
0	11.1
0	2.6
0	7.76
0	12.6
0	5.57
0	13.4
0	1.45
0	9.46
0	16
0	16.1
0	13.6
0	19.7
0	14.8
0	10.2
0	12.9
0	4.89
0	3.3
0	12.1
0	4.88
0	12
0	12.4
0	4.02
0	12.5
0	9.32
0	10.6
0	4.45
0	11.4
0	13.6
0	14.5
0	12.9
0	6.07
0	10.5
0	12.6
0	17.2
0	10.7
0	6.61
0	17.4
0	17
0	13.5
0	19.8
1	10.2
0	12.6
0	4.64
0	14.1
0	12.6
0	9.33
0	1.35
0	15
0	1.87
0	1.09
0	5.56
0	11.3
0	7.1
0	7.37
0	2.26
0	7.38
0	11.9
0	5.95
0	7.61
0	12.2
0	17.8
0	3.55
0	11.8
0	7.75
0	7.33
0	12.7
0	16.5
0	6.09
0	4.51
0	7.93
0	16.5
0	16.5
0	16.3
0	0.9
0	4.07
1	3.76
1	3.04
0	9.39
0	14.8
0	4.83
0	7.78
0	3.29
0	7.9
1	5.77
0	6.67
0	7.42
0	8.69
0	8.92
0	12.7
0	16.1
0	7.18
0	11.1
0	2.21
0	0.178
0	9.41
0	11.8
0	0.597
0	2.86
0	7.5
0	14.8
0	17.6
0	8.44
1	4.44
1	1.19
0	10.5
0	4.01
0	9.97
0	2.09
0	6.03
0	7.41
0	10.2
0	11.9
0	18.7
0	3.82
0	9.76
0	7.05
0	15.6
0	12.4
0	11.5
0	15
0	5.82
0	5.4
0	4.6
0	12.3
0	9.69
0	7.72
0	12.7
0	11.8
0	15.5
0	9.54
0	9.21
0	3.61
0	12.3
0	11.5
0	3.05
0	3.64
0	14.4
0	12.8
0	16.6
0	6.12
1	3.14
0	10.1
0	6.44
0	16.7
0	13.7
0	9.72
0	7.87
0	8.1
0	0.114
0	4.98
0	2.91
0	15.1
0	17.4
0	6.08
0	1.6
0	2.11
0	1.06
0	0.947
0	14.1
1	0.00328
0	3.46
0	2.82
0	7.36
0	12.7
0	17.5
0	5.13
0	5.71
0	2.27
0	7.46
