# Supplementary material for: Histopathology based AI model predicts anti-angiogenic therapy response in renal cancer clinical trial
Source: Nat Commun. 2025 Mar 17;16:2610. doi: 10.1038/s41467-025-57717-6 (PMC11914575; doi:10.1038/s41467-025-57717-6)
Supplement: Supplementary file 4 — Source data [file 41467_2025_57717_MOESM4_ESM.zip › SourceData/Figure-Supplementary-14.xlsx]

## Sheet: Fig-S14-A
Treatment Arm	N High	N Low	CR_High	PR_High	CR_Low	PR_Low
Sunitinib	30	33	13	30	6	6
Atezo+bev	34	35	0	29	11	31
Atezo	30	31	10	13	10	16

## Sheet: Fig-S14-B
Treatment Arm	N High	N Low	CR_High	PR_High	CR_Low	PR_Low
Sunitinib	33	36	9	30	8	6
Atezo+bev	36	42	0	25	10	33
Atezo	38	33	8	11	15	18

## Sheet: Fig-S14-C
Treatment Arm	N High	N Low	CR_High	PR_High	CR_Low	PR_Low
Sunitinib	31	30	6	26	13	10
Atezo+bev	26	37	0	15	11	38
Atezo	34	29	12	15	10	10
