# Supplementary material for: Histopathology based AI model predicts anti-angiogenic therapy response in renal cancer clinical trial
Source: Nat Commun. 2025 Mar 17;16:2610. doi: 10.1038/s41467-025-57717-6 (PMC11914575; doi:10.1038/s41467-025-57717-6)
Supplement: Supplementary file 4 — Source data [file 41467_2025_57717_MOESM4_ESM.zip › SourceData/Figure4.xlsx]

## Sheet: Fig-4-A
TNT(years)	isObserved	Stop_Reason	H&E DL Angio
0.438	1	Unknown	7.65
0.718	1	Progression	2.04
0.762	1	Progression	0.566
0.164	1	Progression	2.64
0.225	0	Unknown	4.4
0.0795	1	Progression	4.99
0.633	1	Progression+Toxicity	0.237
0.134	1	Progression	2.27
0.285	1	Progression	6.98
0.671	1	Progression	4.02
4.06	1	Toxicity	10.4
0.112	1	Unknown	0.838
0.63	0	Unknown	11.8
1.26	1	Progression	17.2
0.0932	0	Unknown	0.669
0.115	1	Progression	7.87
2.32	1	Progression	15.7
3.57	1	Unknown	5.27
0.496	1	Progression	8.19
1.51	1	Unknown	11.5
0.219	1	Progression	1.52
1.38	1	Unknown	5.97
0.364	1	Progression	11.8
1.59	1	Progression	11.2
0.178	1	Toxicity	1.54
0.425	1	Progression	0.0722
0.236	1	Progression	6.47
0.57	1	Progression	10.1
1.39	1	Progression+Toxicity	13.6
2.81	0	Unknown	3.39
1.73	1	Progression	6.88
1.06	1	Progression	13.2
0.00822	1	Unknown	7.75
0.852	0	Unknown	6.11
0.225	1	Progression	10.8
0.373	1	Toxicity	7.41
0.195	0	Unknown	18.3
1.36	1	Unknown	14.4
0.386	1	Progression	9.34
0.192	1	Progression+Toxicity	8.23
0.0301	1	Toxicity	15.2
0.332	1	Progression	6.51
0.438	1	Unknown	1
1.92	0	Unknown	9.39
1.07	1	Unknown	2.39
0.0274	1	Toxicity	4.94
0.307	1	Progression	13.5
0.932	1	Unknown	1.3
0.449	1	Progression	5.17
1.99	1	Unknown	2.47
0.466	1	Progression	0.621
0.816	0	Unknown	5.84
0.0603	1	Progression	0.867
1.66	1	Unknown	3.83
1.12	1	Progression	13.5
0.238	1	Unknown	1.04
0.137	1	Progression	13.2
1.48	1	Progression+Toxicity	13.4
2.59	1	Unknown	8.9
0.011	1	Progression	2.91
0.482	1	Progression	0.114
1.3	1	Progression	1.59
0.438	0	Unknown	8.87
0.858	0	Unknown	1.93
1.28	1	Progression	11.3
3.49	1	Unknown	9.96
2.61	1	Progression	12.7
0.592	1	Progression	0.445
0.844	1	Unknown	9.73
0.244	1	Progression	13.9
0.268	1	Toxicity	7.46
2.98	1	Toxicity	4.78
1.58	1	Progression	15.8
0.129	1	Toxicity	7.35
1.27	1	Unknown	9.75
1.2	1	Progression+Toxicity	9.59
0.288	1	Toxicity	5.39
0.978	1	Progression	7.48
0.49	1	Progression	2.81
0.732	1	Toxicity	3.6
0.0904	1	Toxicity	1.23
0.0192	1	Toxicity	8.97
0.0603	1	Progression	5.32
0.115	1	Toxicity	10.7
1.28	0	Unknown	13.7
0.518	1	Progression	8.12
1.34	1	Progression	4.51
0.173	1	Unknown	15.1
0.129	1	Unknown	4.36
0.493	1	Toxicity	1.89
1.23	1	Unknown	16.4
0.69	1	Progression	0.822
0.649	1	Progression	3.64
0.364	1	Unknown	6.85
0.493	1	Unknown	9.9
0.115	1	Progression	4.34
1.73	1	Progression	11.8
3.65	1	Toxicity	5.21
1.89	1	Progression	2.84
0.329	1	Unknown	1.69
0.0466	1	Toxicity	6.31
0.208	0	Unknown	18.2
0.175	1	Progression	1.58
0.249	1	Progression	1.3
0.54	1	Progression+Toxicity	10.9
0.605	1	Unknown	1.42
0.356	1	Toxicity	0.225
2.1	1	Progression	10.2
0	0	Unknown	8.68
0.159	1	Progression+Toxicity	8.15
0.745	1	Unknown	7.61
0.0904	1	Progression	1.88
0.537	1	Progression	6.75
0.858	1	Progression	2.46
1.13	1	Progression	4.25
0.838	1	Progression	2.42
0.753	1	Progression	7.21
2.5	1	Unknown	3.62
2.82	1	Progression	5.85
0.816	1	Toxicity	13.6
0.46	1	Unknown	8.03
0.214	1	Progression	2.14
1.66	1	Unknown	8.91
2.61	1	Progression	5.18
0.542	1	Progression	0.225
1.46	0	Unknown	11.7
0.753	1	Unknown	14.9
0.929	1	Progression+Toxicity	10.6
1.01	0	Unknown	3.4
1.73	1	Progression	6.05
0.167	1	Progression+Toxicity	2.49
1.38	1	Unknown	8.41
0.978	1	Progression	12
0.211	1	Progression	1.88
1.92	1	Progression	6.43
0.238	1	Toxicity	3.44
0.882	1	Progression	2.29
0	0	Unknown	10.1
1.4	1	Unknown	0.881
0.49	1	Progression	8.81
0.479	1	Progression	12.2
0.408	1	Unknown	3.64
0.422	1	Progression	5.63
0.268	1	Unknown	5.33
0.849	1	Progression	10.5
0.825	1	Progression	5.2
0.074	0	Unknown	6.87
0.148	1	Unknown	5.5
2.41	1	Progression	10.1
0.282	1	Progression	6.18
1.96	1	Toxicity	3.03
0.0384	1	Toxicity	3.77
0.126	1	Unknown	4.47
0.575	0	Unknown	9.36
1	1	Progression	14.2
1.04	1	Unknown	4.72
1.55	1	Progression	12.5
1.49	1	Progression	6.01
0.455	1	Unknown	18.6
0.918	1	Toxicity	17.5
0.214	1	Progression+Toxicity	7.83
0.414	1	Progression	0.465
0.767	1	Progression	5.23
0.663	1	Unknown	1.77
4.8	1	Unknown	9.9
1.19	1	Progression	4.96
0.0521	0	Unknown	4.7

## Sheet: Fig-4-C
Vals	RNA High	RNA Low	H&E High	H&E Low	CD31 High	CD31 Low
N	30	33	33	36	31	30
Reponder Fraction	0.43	0.12	0.39	0.14	0.32	0.23

## Sheet: Fig-4-D
RNA_Angio_FPR	RNA_Angio_TPR	DL_Angio_FPR	DL_Angio_TPR	CD31_FPR	CD31_TPR
0	0	0	0	0	0
0	0	0.0196	0	0.0227	0
0	0	0.0588	0	0.0909	0
0.0217	0	0.0588	0.0556	0.0909	0.118
0.0217	0.235	0.098	0.0556	0.159	0.118
0.0652	0.235	0.098	0.167	0.159	0.294
0.0652	0.294	0.118	0.167	0.205	0.294
0.109	0.294	0.118	0.278	0.205	0.353
0.109	0.412	0.157	0.278	0.25	0.353
0.152	0.412	0.157	0.444	0.25	0.471
0.152	0.471	0.176	0.444	0.386	0.471
0.261	0.471	0.176	0.5	0.386	0.588
0.261	0.588	0.216	0.5	0.5	0.588
0.283	0.588	0.216	0.667	0.5	0.706
0.283	0.765	0.294	0.667	0.545	0.706
0.457	0.765	0.294	0.722	0.545	0.765
0.457	0.824	0.412	0.722	0.568	0.765
0.478	0.824	0.412	0.778	0.614	0.824
0.478	0.882	0.471	0.778	0.682	0.824
0.63	0.882	0.471	0.833	0.682	0.882
0.63	0.941	0.49	0.833	0.727	0.882
0.761	0.941	0.49	0.944	0.727	0.941
0.761	1	0.843	0.944	0.909	0.941
1	1	0.843	1	0.909	1
1	1	1	1	1	1
