# Supplementary material for: Histopathology based AI model predicts anti-angiogenic therapy response in renal cancer clinical trial
Source: Nat Commun. 2025 Mar 17;16:2610. doi: 10.1038/s41467-025-57717-6 (PMC11914575; doi:10.1038/s41467-025-57717-6)
Supplement: Supplementary file 4 — Source data [file 41467_2025_57717_MOESM4_ESM.zip › SourceData/Figure2.xlsx]

## Sheet: Fig-2-A
RNA Angioscore	H&E DL Angio
8.69	15.6
8.71	10.6
9.37	11.5
8.99	12.2
8.59	15.4
8.76	11.9
8.59	13.2
7.55	6.62
9.4	16.8
8.76	10.6
7.56	3.75
5.49	6.63
8.41	7.21
5.94	2.09
9.28	15.5
8.25	16.8
8.96	11.9
8.54	9.1
8.85	13.8
8.97	14
7.83	2.22
6.9	6.66
9.1	14
7.01	3.22
9.01	9.73
7.42	1.33
8.58	9.89
6.67	13.6
8.9	17.5
8.07	4.97
7.98	12.9
9.24	17.2
8.34	18.9
8.61	11.9
9.03	17.4
7.74	9.47
8.36	10.3
7.71	8.74
8.74	6.28
7.21	2.89
7.99	9.39
9.26	7.36
8.05	2.38
8.06	17.1
9.44	14.1
8.95	11.7
8.73	10.8
7.97	8.49
7.84	3.89
5.39	0.951
9.05	17.7
8.34	7.82
8.68	13
8.65	10.4
7.08	4.58
7.88	11.9
7.52	6.21
8.42	14
9.07	15.8
8.97	1.5
8.64	12.1
7.9	1.75
9.26	10.1
9.18	15.3
6.25	1.29
8.9	17.9
8.87	13.1
8.59	7.98
8.89	9.47
8.49	7.17
9.1	19.3
7.14	4.41
8.68	9.39
8.82	17
8.95	7.33
5.02	2.76
8.4	10.7
4.67	3.14
8.61	9.22
8.98	14.7
7.75	1.87
7.45	6.51
8.27	7.17
8.25	13.5
8.11	12.9
8.98	9.01
9.72	17.2
8.99	8.67
8.96	15.2
7.6	4.05
8.84	10.5
6.34	5.72
8.79	15.1
8.08	13
8.56	11.2
9.28	17.3
8.74	15.7
8.95	15.9
9.26	14.2
8.34	14
8.25	12.5
9.07	12.4
8.49	10.1
8.96	18.1
8.72	15.1
8.63	7.26
8.48	9.11
7.15	4.67
8.78	6.83
8.6	13.4
8.01	11.9
5.85	2.04
8.84	8.85
9.24	13.3
6.69	7.11
8.89	13.4
8.33	16.3
6.77	9.62
8.47	10.5
9.31	14.2
9.5	18.9
8.71	10.5
8.33	6.69
8.19	4.97
9.36	18
9.32	16.3
5.85	2.05
8.4	7.04
8.86	12.3
7.95	7.12
4.58	0.82
8.81	20.5
7.85	2.68
9.54	15.1
6.97	4.26
8.99	19.7
8.47	10.2
7.7	19.1
8.87	19.5
7.97	10.5
8.68	14.8
8.81	15.3
8.66	12.5
8.7	8.6
5.52	3.04
9.98	17.4
8.25	11.8
9.31	12.3
8.13	10.5
7.5	6.05
7.46	9.98
8.93	17.3
6.63	5.59
7.37	8.58

## Sheet: Fig-2-B
RNA Angioscore	H&E DL Angio
5.31	4.35
6.86	12.3
6.46	11
7.34	11.5
7.38	13.7
5.26	11.6
6.34	10.3
6.78	10
6.94	17.4
7.38	18.4
6.82	14.4
6.88	12.5
7.05	15.3
5.96	10.3
3.86	3.1
3.66	0.686
5.61	4.56
5.17	1.31
3.94	2.84
5.77	4.99
5.72	4.44
4.99	3.15
5.7	5.88
5.83	7.97
6.42	4.97
6.15	4.42
5.09	7.3
6.45	7.97
7.02	9.6
5.54	10.8
5.97	8.76
6.7	11.8
5.39	4.2
6.2	4.15
6.88	17.5
7.13	16.6
6.86	17.3
6.62	12.2
6.72	11.9
6.88	13.3
6.92	11.9
6.93	11.7
6.9	15.9
6.75	5.52
6.95	7.53
6.92	6.74
6.86	7.38
6.83	14.8
7.41	15.9
6.34	15.2
6.59	9.87
6.55	8.66
6.66	8.65
6.71	13.6
6.73	11.4
5.3	3.47
5.2	5.81
6.13	9.36
5.95	11.1
5.61	9.85
5.7	7.97
5.45	7.47
5.92	10.2
5.64	9.77
6.06	6.18
6.48	14.5
6.77	10.8
6.71	10.3
7.51	12
6.96	7.41
5.88	8.26
6.74	14
6.22	11.1
7.35	13.3
4.78	3.31
6.49	16.9
6.45	16.6
6.5	14
6.63	18.5
7.09	18.1
6.95	18.9
6.59	16.1
6.7	20.5
5.49	2.3
4.52	2.31
3.11	1.97
3.96	1.88
5.9	5.06
4.65	4.29
4.21	1.47
5.48	1.77
6.73	20.8
6.92	19.2
6.32	22.4
6	9.78
5.93	11.5
5.86	9.14
6.78	16.5
6.77	14.6
6.95	1.34
6.46	7.76
7.33	15.1
6.92	22.3
6.58	4.81
4.2	0.696
6.82	22.5
6.64	19.9
6.9	26.2
5.55	8.19
4.92	4.3
7.7	22.1
7.41	21.2
6.83	20.1
6.87	14
5.04	2.6
5.62	1.59
5.51	4.87
7.4	21
6.21	9.65
6.84	4.08
4.56	3.06
4.53	2.58
6.87	17.5
7.43	23.6
6.39	14.6
5.54	2.92
4.28	3.5
4.62	2.7
6.65	6.03
5.25	2.56
4.98	2.54
4.21	5.95
6.78	12
5.99	7.57
7.39	16.7
7.38	18
6.72	17.3
7.47	11.9
6.26	16.4
7.2	18.9
6.14	6.14
5.6	7.65
4.73	3.03
5.23	3.3
6.33	8.06
6.01	7.69
5.5	4.3
3.99	3.01
4.3	5.2
5.59	6.55
5.38	3.51
4.33	6.92
7.06	13.5
6.39	16.8
6.43	11.1
4.15	4.22
5.46	4.03
4.76	6.49
4.12	3.44
3.56	4.86
6.82	21.8
6.74	18.6
5.93	11.9
6.02	8.73
6.45	8.52
5.91	11.2
5.99	13.6
5.73	7.24
6.45	21.2
4.94	2.4
6.06	12.2
6.02	8.64
7.68	20
6.27	8.11
7.64	15.2
6.15	4.88
7.18	24
5.95	6.72
6.15	6.23
6.16	10
5.72	6.86
5.9	11.1
7.3	14.1
6.13	12.6
5.33	5.57
6.65	10.9
4.33	6.02
4.78	3.39
4.13	3.28
6.99	13.1
6.54	11.9
7.31	17.3
6.05	5.15
6.87	8.92
4.83	7.31
6.88	11.8

## Sheet: Fig-2-C
RNA Angioscore	H&E DL Angio
4.69	2.51
7.05	20.4
3.47	0.884
6.72	8.91
6.51	5.72
6.77	13.7
7.16	13.1
6.39	5.22
4.46	2.44
5.17	3.53
5.73	6.16
6.2	8.02
5.72	3.96
5.26	4.8
5.62	1.02
7.35	12.1
7.35	8.64
6.16	5
6.69	16.3
6.58	9.53
3.92	1.83
7.36	7.35
6.14	3.5
6.89	7.41
6.18	11
5.26	6.59
5.5	2.84
6.4	5.36
4.67	0.818
6.12	2.2
5.42	6.42
5.9	14.1
6.42	6.92
7.32	7.49
6.63	9.28
5.97	6.9
4.85	2.43
7.45	13.1
6.64	7.83
5.2	2.52
6.92	13.4
6.01	4.29
6.05	7.08
5.41	3.94
4.45	0.855
5.39	1.39
5.92	2.8
5.22	1.19
5.58	2.95
5.67	5.04
6.53	4.71
3.98	1.6
6.18	8.39
5.48	1.74
6.35	5
5.54	2.45
7.08	13.1
5.17	1.69
6.45	6.4
5.44	5.12
3.24	1.3
6.28	7.23
4.18	1.47
5.19	2.32
5.93	6.55
5.1	2.95
3.79	0.298
7.25	9.7
6.81	7.29
6.2	13.7
5.15	2.65
4.01	1.42
6.5	6.55
3.61	1.56
6.76	6.03
6.82	10.4
6.66	6.38
6.6	7.63
3.5	3.06
5.5	2.09
5.48	5.42
6.27	7.1
6.43	7.65
5.61	1.82
4.14	0.565
5.24	0.445
4.96	4.16
6.39	2.3
4.59	2.34
5.7	6.35
5.43	2.14
6.56	7.2
6.47	5.98
6.83	11.2
6.63	11.9
6.41	9.41
5.77	5.29
5.86	6.4
6.21	10.1
6.35	17.1
5.91	11.4
4.97	1.43
5.72	4.13
5.71	7.92
4.56	3.09
5.87	6.02
6.51	11
6.14	9.58
5.79	2.81
4.84	1.93
7.36	11.4
5.65	7.31
6.58	8.62
7.67	15.4
6.11	4.11
5.28	2.24
5.5	1.58
6.56	6.23
6.95	7.66
6.48	6.22
4.93	3.09
6.59	7.32
3.19	0.113
6.68	6.39
7.46	13.1
5.59	3.98
5.14	1.74
5.86	3.23
5.8	3.06
6.34	0.984
5.91	12.5
6.52	12.6
5.3	1.93
6.03	7.27
4.5	1.02
6.5	4.96
4.64	2.23
6.22	4.57
5.86	13
5.4	4.01
5.43	3.68
5.75	2.4
6.15	4.18
5.57	2.34
6.09	7.17
7.02	7.53
3.5	1.71
6.35	2.01
5.82	3.13
6.63	9.06
6.43	9.08
6.33	5.11
6.37	10.8
6.67	6.29
6.89	6.03
5.69	2.55
4.92	0.85
6.09	6.83
3.99	4.34
3.85	7.37
5.76	3.81
5.34	1.58
4.08	11.5
7.39	9.29
5.24	2.54
6.2	3.34
6.87	3.07
5.15	0.981
5.67	0.901
5.82	3.8
3.66	2.26
6.84	12.2
6.56	2.12
2.4	1.14
5.56	1.87
6.02	3.4
4.93	1.73
5.6	9.86
6.87	9.47
5.4	0.771
6.88	5.26
5.29	3.12
6.97	11.1
5.74	1.71
5.9	6.9
7.11	7.23
4.46	5.86
6.83	7.31
6.71	11.4
6.11	3.56
6.05	2.11
5.81	2.16
5.68	3.41
5.75	5.44
6.07	3.41
6.48	6.93
5.6	2.19
7.17	7.39
6.07	5.36
6.08	7.54

## Sheet: Fig-2-D
RNA Angioscore	CD31
4.69	2.06
7.05	18
6.72	16.7
6.51	12.7
6.77	12.7
7.16	10.2
6.39	11
4.46	6.4
5.73	7.41
6.2	11.6
5.72	4.66
5.26	4
5.62	7.3
7.35	22.1
7.35	22.1
6.16	17.7
6.69	15.6
6.58	13.9
7.36	16.6
6.14	8.5
6.89	12.4
5.26	7
5.5	5.28
6.4	11.4
5.42	9.4
5.9	11.1
6.42	13.6
7.32	20.3
6.63	13.1
5.97	10.4
4.85	7.16
7.45	13.4
6.64	11.4
5.2	3.09
6.92	16.3
6.01	15.6
6.05	17.5
5.41	3.95
4.45	3.59
5.39	12.2
5.92	21.1
5.22	5.06
5.58	8.78
5.67	10.1
6.53	7.69
3.98	7.53
6.18	11.7
5.48	7.9
6.35	8.77
5.54	10.7
7.08	8.07
5.17	3.93
6.45	5.74
5.44	13.6
3.24	0.561
6.28	7.27
4.18	1.57
5.19	5.76
5.93	6.17
5.1	8.02
3.79	1.65
7.25	9.17
6.81	9.47
6.2	13.3
5.15	5.11
4.01	4.1
6.5	12.8
3.61	4.14
6.76	8.92
6.82	12.9
6.66	6.58
6.6	13
3.5	2.01
5.48	5.08
6.27	6.77
6.43	8.02
5.61	4.04
4.14	3.37
5.24	16.3
4.96	9.79
6.39	4.6
4.59	6.61
5.7	13.2
5.43	10.5
6.56	12
6.47	24
6.83	10.2
6.63	17.1
6.41	8.9
5.77	6.29
5.86	7.54
6.21	12
6.35	17.8
5.91	15.5
4.97	7.3
5.71	6.42
4.56	8.89
5.87	14.8
6.51	20.7
6.14	5.35
5.79	8.78
4.84	4.04
7.36	30.9
5.65	12
6.58	7.87
7.67	16.5
6.11	5.25
5.28	3.46
5.5	6.1
6.56	12.1
6.95	20.4
6.48	5.43
4.93	5.49
6.59	4.78
3.19	1.59
6.68	10.1
7.46	16.7
5.59	4.94
5.14	6.7
5.86	9.09
5.8	9.38
6.34	8.16
5.91	9.74
6.52	15.9
5.3	3.55
6.03	12.3
4.5	4.23
6.5	17.1
4.64	3.6
6.22	5.2
5.86	14.8
5.4	8.08
5.43	6.05
5.75	3.77
6.15	15.1
5.57	11.5
6.09	12
7.02	14
3.5	11.3
6.35	11.2
5.82	2.47
6.63	8.42
6.43	13.7
6.33	6.17
6.37	21
6.67	8.88
6.89	17.4
4.92	5.03
3.99	4.63
5.76	17.6
5.34	5.1
7.39	7.56
5.24	4.76
6.2	6.85
6.87	10.7
5.15	7.41
5.67	5.71
5.82	11.4
3.66	5.56
6.56	15.5
2.4	1.85
5.56	4.97
6.02	4.67
4.93	15.8
5.6	7.72
6.87	8.02
6.88	11.2
5.29	3.45
6.97	19.2
5.74	7.04
5.9	7.69
7.11	15.2
6.83	12.3
6.71	7.65
6.11	5.63
5.81	7.41
5.68	1.18
5.75	8.37
6.07	18.1
6.48	9.43
5.6	2.13
7.17	10.4
6.07	18
6.08	15.6
