# Supplementary material for: Histopathology based AI model predicts anti-angiogenic therapy response in renal cancer clinical trial
Source: Nat Commun. 2025 Mar 17;16:2610. doi: 10.1038/s41467-025-57717-6 (PMC11914575; doi:10.1038/s41467-025-57717-6)
Supplement: Supplementary file 4 — Source data [file 41467_2025_57717_MOESM4_ESM.zip › SourceData/Figure-Supplementary-10.xlsx]

## Sheet: Fig-S10-A
H&E DL Angio	Architectural Pattern
2.53	Microcystic
6	Microcystic
12.8	Nested
12.7	Bleeding follicles
7.21	Bleeding follicles
11.2	Nested
10.2	Nested
14	Nested
13	Nested
6.42	Nested
15.8	Nested
11	Nested
10	Nested
10.2	Nested
10.1	Nested
17	Nested
16.8	Nested
17.2	Nested
20	Nested
13.8	Nested
15.1	Nested
15.7	Nested
8.12	Nested
14.6	Nested
15.4	Nested
12.4	Trabecular
8.18	Trabecular
1.34	Trabecular
3.31	Trabecular
0.121	Solid
0.966	Solid
2.42	Trabecular
4.19	Trabecular
0.421	Solid
1.74	Solid
0.565	Trabecular
2.31	Trabecular
2.34	Solid
7.06	Solid
1.26	Solid
7.78	Solid
1.83	Solid
3.29	Solid
3.76	Alveolar
6.81	Alveolar
4.69	Alveolar
6.97	Alveolar
3.93	Alveolar
4.12	Alveolar
3.99	Solid
4.17	Solid
8.15	Trabecular
6.77	Trabecular
8.62	Trabecular
5.48	Trabecular
10.5	Nested
8.01	Nested
3	Nested
16.8	Nested
5.38	Nested
10.5	Nested
12.8	Nested
10	Nested
4.07	Solid
1.48	Solid
2.31	Solid
3.48	Solid
16.3	Nested
18.3	Nested
16.5	Nested
16.9	Nested
15.6	Nested
18.4	Nested
10.5	Nested
12.6	Nested
9.6	Alveolar
13.9	Alveolar
12.4	Nested
14.2	Nested
12.2	Alveolar
13.9	Alveolar
10.5	Nested
12.2	Nested
15.8	Nested
16.1	Nested
2.52	Microcystic
6.97	Microcystic
6.18	Microcystic
7.72	Microcystic
7.39	Alveolar
9.53	Alveolar
5.34	Alveolar
13.5	Alveolar
15.9	Nested
12.9	Nested
14.4	Nested
17.6	Nested
11.9	Nested
18.3	Nested
9.46	Trabecular
10.8	Trabecular
8.58	Trabecular
9.04	Trabecular
9.72	Trabecular
6.55	Trabecular
16.1	Nested
12.1	Nested
10.3	Solid
12.2	Solid
4.5	Nested
3.59	Nested
3.82	Alveolar
6.23	Alveolar
14	Nested
5.7	Nested
9.65	Nested
12.5	Nested
8.38	Alveolar
11.3	Alveolar
6.66	Alveolar
9.13	Alveolar
7.96	Alveolar
7.24	Alveolar
10.7	Nested
10.4	Nested
9.3	Alveolar
10.2	Alveolar
4.27	Nested
7.99	Nested
12.8	Nested
14.5	Nested
10.7	Trabecular
11.2	Trabecular
6.41	Nested
13.2	Nested
9.48	Nested
14.8	Nested
3.17	Nested
9.18	Nested
7.02	Trabecular
8.66	Trabecular
13.7	Nested
15.1	Nested
11.3	Nested
11.7	Nested
14.3	Nested
11.5	Nested
2.17	Alveolar
4.85	Alveolar
12	Nested
20.6	Nested
15.4	Nested
17.4	Nested
12.5	Nested
15.9	Nested
19.3	Nested
16.4	Nested
18.6	Nested
16.1	Nested
20.1	Nested
18.2	Nested
17.7	Nested
12.7	Nested
19.7	Nested
20.1	Nested
0.946	Solid
3.55	Solid
0.575	Alveolar
3.83	Alveolar
1.54	Solid
2.33	Solid
2.33	Alveolar
1.38	Alveolar
2.34	Nested
7.79	Nested
3.89	Alveolar
4.92	Alveolar
1.64	Solid
0.961	Solid
0.903	Solid
1.81	Solid
22.8	Alveolar
15	Alveolar
20	Alveolar
18.3	Alveolar
23.9	Nested
22.2	Nested
11	Bleeding follicles
8.18	Bleeding follicles
11.7	Nested
11.6	Nested
11.9	Solid
7.93	Solid
16.6	Alveolar
15.9	Alveolar
18.9	Trabecular
11.9	Trabecular
1.86	Papillary
1.06	Papillary
8.1	Trabecular
6.85	Trabecular
18.3	Nested
12.1	Nested
25.4	Nested
19.7	Nested
5.54	Trabecular
4.46	Trabecular
0.757	Papillary
0.527	Papillary
21.8	Nested
26.6	Nested
20.8	Nested
21.4	Nested
26.9	Nested
23.8	Nested
7.19	Trabecular
7.46	Trabecular
4.63	Solid
3.31	Solid
24	Nested
20.4	Nested
21.4	Nested
22.2	Nested
19.8	Nested
19.2	Nested
17.7	Nested
9.28	Nested
1.12	Solid
3.45	Solid
0.603	Solid
2.12	Solid
2.87	Solid
5.54	Solid
22.3	Nested
20.2	Nested
8.02	Nested
10.9	Nested
1.1	Solid
6.63	Solid
1.04	Trabecular
3.32	Trabecular
1.47	Solid
3.23	Solid
15	Nested
20.2	Nested
24	Nested
21.4	Nested
16.1	Nested
13.4	Nested
2.65	Papillary
4.11	Papillary
0.605	Alveolar
4.41	Alveolar
1.73	Papillary
3.16	Papillary
8.95	Trabecular
3.6	Trabecular
1.8	Solid
1.97	Solid
1.82	Solid
2.94	Solid
6.59	Trabecular
5.5	Trabecular
11	Nested
12.4	Nested
3.76	Alveolar
11.5	Alveolar
18.6	Nested
15.1	Nested
18.6	Nested
17.8	Nested
15.5	Nested
21	Nested
3.89	Solid
19.1	Solid
17.8	Alveolar
18.2	Alveolar
19.5	Nested
16.4	Nested
4.15	Alveolar
6.95	Alveolar
5.77	Solid
7.1	Solid
3.67	Alveolar
1.79	Alveolar
1.59	Alveolar
5.42	Alveolar
4.76	Nested
12.4	Nested
7.08	Alveolar
8.56	Alveolar
3.79	Papillary
4.52	Papillary
2.69	Solid
1.52	Solid
4.35	Solid
4.33	Solid
5.99	Solid
4.77	Solid
2.96	Solid
3.21	Solid
4.94	Trabecular
6.13	Trabecular
13.3	Nested
12.3	Nested
19.3	Nested
13.2	Nested
9.74	Nested
10.6	Nested
2.28	Trabecular
4.89	Trabecular
3.06	Trabecular
3.24	Trabecular
3.88	Solid
7.91	Solid
2.09	Trabecular
3.86	Trabecular
3.61	Solid
4.21	Solid
23.5	Nested
18.8	Nested
18.6	Nested
18.4	Nested
17.5	Trabecular
6.98	Trabecular
9.26	Trabecular
7.04	Trabecular
8.34	Alveolar
7.22	Alveolar
13.3	Alveolar
8.78	Alveolar
16.5	Solid
12.4	Solid
7.96	Papillary
8.63	Papillary
20.6	Nested
24.7	Nested
1.96	Trabecular
3.2	Trabecular
11.2	Alveolar
12.9	Alveolar
8.31	Alveolar
5.83	Alveolar
17	Nested
20.5	Nested
5.36	Nested
10.4	Nested
14.6	Nested
14.6	Nested
1.9	Nested
8.03	Nested
24.5	Nested
21.5	Nested
7.56	Alveolar
5.31	Alveolar
6.44	Alveolar
4.67	Alveolar
8.13	Solid
7.67	Solid
2.24	Solid
9.29	Solid
8.39	Microcystic
13.6	Microcystic
17.3	Nested
10.8	Nested
12.8	Nested
11.5	Nested
5.61	Trabecular
4.68	Trabecular
12.1	Nested
3.74	Nested
4.55	Trabecular
2.18	Trabecular
1.52	Trabecular
2.74	Trabecular
2.62	Trabecular
2.19	Trabecular
11.5	Nested
13.5	Nested
13.1	Nested
9.9	Nested
15.5	Nested
18.6	Nested
5.27	Solid
4.43	Solid
9.82	Trabecular
8.18	Trabecular
7.84	Trabecular
6.71	Trabecular
14.9	Nested
4.25	Nested

## Sheet: Fig-S10-B
RNA Angioscore	Architectural Pattern
5.31	Microcystic
5.31	Microcystic
6.86	Nested
6.46	Bleeding follicles
6.46	Bleeding follicles
7.34	Nested
7.34	Nested
7.38	Nested
7.38	Nested
5.26	Nested
5.26	Nested
6.34	Nested
6.34	Nested
6.78	Nested
6.78	Nested
6.94	Nested
6.94	Nested
7.38	Nested
7.38	Nested
6.82	Nested
6.82	Nested
6.88	Nested
6.88	Nested
7.05	Nested
7.05	Nested
5.96	Trabecular
5.96	Trabecular
3.86	Trabecular
3.86	Trabecular
3.66	Solid
3.66	Solid
5.61	Trabecular
5.61	Trabecular
5.17	Solid
5.17	Solid
3.94	Trabecular
3.94	Trabecular
5.77	Solid
5.77	Solid
5.72	Solid
5.72	Solid
4.99	Solid
4.99	Solid
5.7	Alveolar
5.7	Alveolar
5.83	Alveolar
5.83	Alveolar
6.42	Alveolar
6.42	Alveolar
6.15	Solid
6.15	Solid
5.09	Trabecular
5.09	Trabecular
6.45	Trabecular
6.45	Trabecular
7.02	Nested
7.02	Nested
5.54	Nested
5.54	Nested
5.97	Nested
5.97	Nested
6.7	Nested
6.7	Nested
5.39	Solid
5.39	Solid
6.2	Solid
6.2	Solid
6.88	Nested
6.88	Nested
7.13	Nested
7.13	Nested
6.86	Nested
6.86	Nested
6.62	Nested
6.62	Nested
6.72	Alveolar
6.72	Alveolar
6.88	Nested
6.88	Nested
6.92	Alveolar
6.92	Alveolar
6.93	Nested
6.93	Nested
6.9	Nested
6.9	Nested
6.75	Microcystic
6.75	Microcystic
6.95	Microcystic
6.95	Microcystic
6.92	Alveolar
6.92	Alveolar
6.86	Alveolar
6.86	Alveolar
6.83	Nested
6.83	Nested
7.41	Nested
7.41	Nested
6.34	Nested
6.34	Nested
6.59	Trabecular
6.59	Trabecular
6.55	Trabecular
6.55	Trabecular
6.66	Trabecular
6.66	Trabecular
6.71	Nested
6.71	Nested
6.73	Solid
6.73	Solid
5.3	Nested
5.3	Nested
5.2	Alveolar
5.2	Alveolar
6.13	Nested
6.13	Nested
5.95	Nested
5.95	Nested
5.61	Alveolar
5.61	Alveolar
5.7	Alveolar
5.7	Alveolar
5.45	Alveolar
5.45	Alveolar
5.92	Nested
5.92	Nested
5.64	Alveolar
5.64	Alveolar
6.06	Nested
6.06	Nested
6.48	Nested
6.48	Nested
6.77	Trabecular
6.77	Trabecular
6.71	Nested
6.71	Nested
7.51	Nested
7.51	Nested
6.96	Nested
6.96	Nested
5.88	Trabecular
5.88	Trabecular
6.74	Nested
6.74	Nested
6.22	Nested
6.22	Nested
7.35	Nested
7.35	Nested
4.78	Alveolar
4.78	Alveolar
6.49	Nested
6.49	Nested
6.45	Nested
6.45	Nested
6.5	Nested
6.5	Nested
6.63	Nested
6.63	Nested
7.09	Nested
7.09	Nested
6.95	Nested
6.95	Nested
6.59	Nested
6.59	Nested
6.7	Nested
6.7	Nested
5.49	Solid
5.49	Solid
4.52	Alveolar
4.52	Alveolar
3.11	Solid
3.11	Solid
3.96	Alveolar
3.96	Alveolar
5.9	Nested
5.9	Nested
4.65	Alveolar
4.65	Alveolar
4.21	Solid
4.21	Solid
5.48	Solid
5.48	Solid
6.73	Alveolar
6.73	Alveolar
6.92	Alveolar
6.92	Alveolar
6.32	Nested
6.32	Nested
6	Bleeding follicles
6	Bleeding follicles
5.93	Nested
5.93	Nested
5.86	Solid
5.86	Solid
6.78	Alveolar
6.78	Alveolar
6.77	Trabecular
6.77	Trabecular
6.95	Papillary
6.95	Papillary
6.46	Trabecular
6.46	Trabecular
7.33	Nested
7.33	Nested
6.92	Nested
6.92	Nested
6.58	Trabecular
6.58	Trabecular
4.2	Papillary
4.2	Papillary
6.82	Nested
6.82	Nested
6.64	Nested
6.64	Nested
6.9	Nested
6.9	Nested
5.55	Trabecular
5.55	Trabecular
4.92	Solid
4.92	Solid
7.7	Nested
7.7	Nested
7.41	Nested
7.41	Nested
6.83	Nested
6.83	Nested
6.87	Nested
6.87	Nested
5.04	Solid
5.04	Solid
5.62	Solid
5.62	Solid
5.51	Solid
5.51	Solid
7.4	Nested
7.4	Nested
6.21	Nested
6.21	Nested
6.84	Solid
6.84	Solid
4.56	Trabecular
4.56	Trabecular
4.53	Solid
4.53	Solid
6.87	Nested
6.87	Nested
7.43	Nested
7.43	Nested
6.39	Nested
6.39	Nested
5.54	Papillary
5.54	Papillary
4.28	Alveolar
4.28	Alveolar
4.62	Papillary
4.62	Papillary
6.65	Trabecular
6.65	Trabecular
5.25	Solid
5.25	Solid
4.98	Solid
4.98	Solid
4.21	Trabecular
4.21	Trabecular
6.78	Nested
6.78	Nested
5.99	Alveolar
5.99	Alveolar
7.39	Nested
7.39	Nested
7.38	Nested
7.38	Nested
6.72	Nested
6.72	Nested
7.47	Solid
7.47	Solid
6.26	Alveolar
6.26	Alveolar
7.2	Nested
7.2	Nested
6.14	Alveolar
6.14	Alveolar
5.6	Solid
5.6	Solid
4.73	Alveolar
4.73	Alveolar
5.23	Alveolar
5.23	Alveolar
6.33	Nested
6.33	Nested
6.01	Alveolar
6.01	Alveolar
5.5	Papillary
5.5	Papillary
3.99	Solid
3.99	Solid
4.3	Solid
4.3	Solid
5.59	Solid
5.59	Solid
5.38	Solid
5.38	Solid
4.33	Trabecular
4.33	Trabecular
7.06	Nested
7.06	Nested
6.39	Nested
6.39	Nested
6.43	Nested
6.43	Nested
4.15	Trabecular
4.15	Trabecular
5.46	Trabecular
5.46	Trabecular
4.76	Solid
4.76	Solid
4.12	Trabecular
4.12	Trabecular
3.56	Solid
3.56	Solid
6.82	Nested
6.82	Nested
6.74	Nested
6.74	Nested
5.93	Trabecular
5.93	Trabecular
6.02	Trabecular
6.02	Trabecular
6.45	Alveolar
6.45	Alveolar
5.91	Alveolar
5.91	Alveolar
5.99	Solid
5.99	Solid
5.73	Papillary
5.73	Papillary
6.45	Nested
6.45	Nested
4.94	Trabecular
4.94	Trabecular
6.06	Alveolar
6.06	Alveolar
6.02	Alveolar
6.02	Alveolar
7.68	Nested
7.68	Nested
6.27	Nested
6.27	Nested
7.64	Nested
7.64	Nested
6.15	Nested
6.15	Nested
7.18	Nested
7.18	Nested
5.95	Alveolar
5.95	Alveolar
6.15	Alveolar
6.15	Alveolar
6.16	Solid
6.16	Solid
5.72	Solid
5.72	Solid
5.9	Microcystic
5.9	Microcystic
7.3	Nested
7.3	Nested
6.13	Nested
6.13	Nested
5.33	Trabecular
5.33	Trabecular
6.65	Nested
6.65	Nested
4.33	Trabecular
4.33	Trabecular
4.78	Trabecular
4.78	Trabecular
4.13	Trabecular
4.13	Trabecular
6.99	Nested
6.99	Nested
6.54	Nested
6.54	Nested
7.31	Nested
7.31	Nested
6.05	Solid
6.05	Solid
6.87	Trabecular
6.87	Trabecular
4.83	Trabecular
4.83	Trabecular
6.88	Nested
6.88	Nested
