# Supplementary material for: Histopathology based AI model predicts anti-angiogenic therapy response in renal cancer clinical trial
Source: Nat Commun. 2025 Mar 17;16:2610. doi: 10.1038/s41467-025-57717-6 (PMC11914575; doi:10.1038/s41467-025-57717-6)
Supplement: Supplementary file 4 — Source data [file 41467_2025_57717_MOESM4_ESM.zip › SourceData/Figure-Supplementary-6.xlsx]

## Sheet: Fig-S6
RNA Angioscore	H&E DL Angio	Primary_Met	SampleType
6.53	4.71	PRIMARY	RESECTION
5.26	6.59	UNKNOWN	UNKNOWN
5.14	1.74	METASTATIC	UNKNOWN
6.69	16.3	PRIMARY	UNKNOWN
7.35	12.1	METASTATIC	UNKNOWN
6.11	4.11	PRIMARY	RESECTION
4.85	2.43	PRIMARY	RESECTION
6.43	7.65	METASTATIC	RESECTION
7.25	9.7	PRIMARY	RESECTION
6.27	7.1	METASTATIC	BIOPSY
5.72	4.13	PRIMARY	RESECTION
5.28	2.24	PRIMARY	RESECTION
6.35	5	PRIMARY	RESECTION
6.77	13.7	METASTATIC	RESECTION
7.46	13.1	PRIMARY	RESECTION
6.56	6.23	PRIMARY	RESECTION
5.77	5.29	PRIMARY	UNKNOWN
5.72	3.96	METASTATIC	RESECTION
5.7	6.35	PRIMARY	RESECTION
4.01	1.42	METASTATIC	BIOPSY
5.93	6.55	PRIMARY	BIOPSY
6.6	7.63	METASTATIC	BIOPSY
4.56	3.09	PRIMARY	RESECTION
5.5	2.09	METASTATIC	BIOPSY
5.59	3.98	METASTATIC	BIOPSY
6.34	0.984	METASTATIC	BIOPSY
4.45	0.855	PRIMARY	RESECTION
3.24	1.3	METASTATIC	BIOPSY
3.47	0.884	PRIMARY	RESECTION
5.73	6.16	PRIMARY	UNKNOWN
5.22	1.19	PRIMARY	RESECTION
6.41	9.41	METASTATIC	BIOPSY
6.48	6.22	METASTATIC	UNKNOWN
6.4	5.36	PRIMARY	RESECTION
7.32	7.49	METASTATIC	BIOPSY
3.61	1.56	METASTATIC	BIOPSY
6.2	13.7	PRIMARY	RESECTION
6.21	10.1	PRIMARY	UNKNOWN
6.16	5	PRIMARY	UNKNOWN
5.17	3.53	PRIMARY	RESECTION
6.18	11	METASTATIC	BIOPSY
5.44	5.12	PRIMARY	RESECTION
6.82	10.4	PRIMARY	RESECTION
6.42	6.92	PRIMARY	BIOPSY
7.05	20.4	METASTATIC	BIOPSY
6.56	7.2	PRIMARY	RESECTION
6.39	5.22	PRIMARY	RESECTION
4.69	2.51	METASTATIC	BIOPSY
5.15	2.65	METASTATIC	RESECTION
6.63	11.9	PRIMARY	BIOPSY
5.87	6.02	PRIMARY	RESECTION
5.26	4.8	METASTATIC	BIOPSY
4.84	1.93	PRIMARY	RESECTION
5.19	2.32	PRIMARY	RESECTION
5.2	2.52	PRIMARY	RESECTION
5.42	6.42	METASTATIC	BIOPSY
5.79	2.81	PRIMARY	RESECTION
6.2	8.02	PRIMARY	RESECTION
5.48	1.74	PRIMARY	RESECTION
5.91	11.4	METASTATIC	RESECTION
3.19	0.113	PRIMARY	RESECTION
6.89	7.41	UNKNOWN	UNKNOWN
5.54	2.45	PRIMARY	RESECTION
6.35	17.1	METASTATIC	RESECTION
6.81	7.29	METASTATIC	RESECTION
6.01	4.29	PRIMARY	RESECTION
6.5	6.55	PRIMARY	RESECTION
5.92	2.8	PRIMARY	RESECTION
7.16	13.1	PRIMARY	RESECTION
5.97	6.9	METASTATIC	BIOPSY
6.68	6.39	PRIMARY	RESECTION
6.66	6.38	PRIMARY	UNKNOWN
6.28	7.23	METASTATIC	RESECTION
7.36	7.35	METASTATIC	BIOPSY
4.93	3.09	PRIMARY	RESECTION
6.14	9.58	METASTATIC	RESECTION
6.18	8.39	PRIMARY	RESECTION
5.39	1.39	PRIMARY	RESECTION
6.39	2.3	METASTATIC	UNKNOWN
7.67	15.4	PRIMARY	RESECTION
5.41	3.94	METASTATIC	BIOPSY
5.71	7.92	METASTATIC	RESECTION
6.95	7.66	PRIMARY	RESECTION
5.43	2.14	METASTATIC	RESECTION
5.86	6.4	METASTATIC	BIOPSY
6.72	8.91	PRIMARY	UNKNOWN
6.59	7.32	METASTATIC	RESECTION
5.67	5.04	PRIMARY	RESECTION
6.64	7.83	PRIMARY	RESECTION
4.96	4.16	METASTATIC	BIOPSY
5.86	3.23	PRIMARY	BIOPSY
7.08	13.1	PRIMARY	BIOPSY
4.97	1.43	PRIMARY	BIOPSY
3.98	1.6	METASTATIC	BIOPSY
6.14	3.5	PRIMARY	RESECTION
6.58	8.62	UNKNOWN	RESECTION
6.47	5.98	METASTATIC	BIOPSY
6.12	2.2	PRIMARY	RESECTION
3.79	0.298	PRIMARY	RESECTION
6.51	5.72	PRIMARY	UNKNOWN
5.48	5.42	METASTATIC	RESECTION
5.58	2.95	PRIMARY	RESECTION
6.51	11	METASTATIC	UNKNOWN
5.5	1.58	PRIMARY	RESECTION
3.92	1.83	METASTATIC	BIOPSY
5.65	7.31	METASTATIC	BIOPSY
5.9	14.1	METASTATIC	BIOPSY
6.76	6.03	PRIMARY	BIOPSY
5.1	2.95	METASTATIC	BIOPSY
3.5	3.06	METASTATIC	RESECTION
5.8	3.06	PRIMARY	BIOPSY
7.36	11.4	UNKNOWN	UNKNOWN
6.83	11.2	PRIMARY	RESECTION
5.62	1.02	METASTATIC	BIOPSY
4.59	2.34	PRIMARY	UNKNOWN
7.45	13.1	METASTATIC	BIOPSY
4.14	0.565	METASTATIC	RESECTION
5.61	1.82	METASTATIC	RESECTION
6.45	6.4	PRIMARY	BIOPSY
5.5	2.84	PRIMARY	RESECTION
6.63	9.28	PRIMARY	RESECTION
5.17	1.69	PRIMARY	RESECTION
5.24	0.445	METASTATIC	UNKNOWN
6.05	7.08	PRIMARY	RESECTION
4.18	1.47	METASTATIC	UNKNOWN
6.58	9.53	PRIMARY	RESECTION
4.46	2.44	PRIMARY	UNKNOWN
4.67	0.818	PRIMARY	RESECTION
6.92	13.4	PRIMARY	RESECTION
5.34	1.58	METASTATIC	BIOPSY
5.76	3.81	PRIMARY	BIOPSY
6.63	9.06	METASTATIC	BIOPSY
6.67	6.29	PRIMARY	BIOPSY
5.43	3.68	PRIMARY	RESECTION
6.15	4.18	METASTATIC	BIOPSY
6.22	4.57	METASTATIC	UNKNOWN
6.83	7.31	METASTATIC	BIOPSY
5.9	6.9	UNKNOWN	UNKNOWN
5.75	5.44	PRIMARY	RESECTION
6.56	2.12	METASTATIC	BIOPSY
7.11	7.23	METASTATIC	BIOPSY
6.87	3.07	PRIMARY	BIOPSY
4.92	0.85	METASTATIC	BIOPSY
5.75	2.4	METASTATIC	BIOPSY
6.2	3.34	PRIMARY	RESECTION
6.09	6.83	UNKNOWN	UNKNOWN
5.68	3.41	METASTATIC	BIOPSY
7.39	9.29	METASTATIC	BIOPSY
5.91	12.5	METASTATIC	RESECTION
5.82	3.13	METASTATIC	RESECTION
4.64	2.23	METASTATIC	RESECTION
5.67	0.901	METASTATIC	BIOPSY
6.97	11.1	METASTATIC	RESECTION
6.35	2.01	METASTATIC	BIOPSY
5.74	1.71	METASTATIC	BIOPSY
5.6	2.19	METASTATIC	RESECTION
5.86	13	PRIMARY	BIOPSY
7.17	7.39	PRIMARY	RESECTION
6.05	2.11	METASTATIC	BIOPSY
5.3	1.93	METASTATIC	BIOPSY
6.07	3.41	METASTATIC	BIOPSY
3.85	7.37	METASTATIC	BIOPSY
6.03	7.27	METASTATIC	BIOPSY
5.4	0.771	METASTATIC	BIOPSY
4.46	5.86	METASTATIC	RESECTION
6.5	4.96	METASTATIC	BIOPSY
4.93	1.73	METASTATIC	RESECTION
6.08	7.54	METASTATIC	RESECTION
6.52	12.6	METASTATIC	RESECTION
6.84	12.2	METASTATIC	BIOPSY
6.89	6.03	PRIMARY	BIOPSY
6.02	3.4	METASTATIC	BIOPSY
6.11	3.56	METASTATIC	BIOPSY
6.33	5.11	METASTATIC	RESECTION
4.08	11.5	PRIMARY	RESECTION
5.4	4.01	METASTATIC	BIOPSY
6.87	9.47	METASTATIC	BIOPSY
6.88	5.26	METASTATIC	RESECTION
6.09	7.17	METASTATIC	BIOPSY
6.43	9.08	METASTATIC	BIOPSY
5.24	2.54	PRIMARY	RESECTION
7.02	7.53	METASTATIC	BIOPSY
5.69	2.55	METASTATIC	BIOPSY
4.5	1.02	UNKNOWN	UNKNOWN
5.82	3.8	METASTATIC	BIOPSY
3.66	2.26	PRIMARY	RESECTION
2.4	1.14	PRIMARY	BIOPSY
6.07	5.36	METASTATIC	RESECTION
6.71	11.4	METASTATIC	BIOPSY
5.15	0.981	PRIMARY	RESECTION
5.56	1.87	METASTATIC	BIOPSY
3.99	4.34	METASTATIC	BIOPSY
3.5	1.71	METASTATIC	BIOPSY
5.29	3.12	METASTATIC	BIOPSY
5.6	9.86	METASTATIC	BIOPSY
6.48	6.93	METASTATIC	BIOPSY
5.81	2.16	PRIMARY	UNKNOWN
6.37	10.8	METASTATIC	BIOPSY
5.57	2.34	PRIMARY	BIOPSY
