# Supplementary material for: Histopathology based AI model predicts anti-angiogenic therapy response in renal cancer clinical trial
Source: Nat Commun. 2025 Mar 17;16:2610. doi: 10.1038/s41467-025-57717-6 (PMC11914575; doi:10.1038/s41467-025-57717-6)
Supplement: Supplementary file 4 — Source data [file 41467_2025_57717_MOESM4_ESM.zip › SourceData/Figure-Supplementary-7.xlsx]

## Sheet: Fig-S7-A
CD31	RNA Angioscore
11.8	6.99
8.73	6.54
10.9	7.31
2.06	6.05
7.52	6.87
8.9	4.83
16.2	6.82
14.5	5.73
13.8	6.06
7.56	6.02
19	6.74
6.41	5.93
8.69	6.02
9.57	6.45
13.2	5.91
19.8	5.99
26.7	6.45
5.57	4.94
16.2	7.68
11	7.64
17.6	6.27
11.1	6.15
14.7	7.18
11.1	5.95
8.77	6.15
1.62	6.16
4.99	5.72
8.8	5.9
7.6	7.3
9.18	6.13
5.16	5.33
6.92	6.65
2.58	4.33
1.63	4.78
4.03	4.13

## Sheet: Fig-S7-B
H&E DL Angio	CD31
13.5	11.8
9.9	8.73
18.6	10.9
4.43	2.06
8.18	7.52
6.71	8.9
18.8	16.2
8.63	14.5
12.9	13.8
5.83	7.56
18.4	19
6.98	6.41
7.04	8.69
7.22	9.57
8.78	13.2
12.4	19.8
24.7	26.7
3.2	5.57
20.5	16.2
14.6	11
10.4	17.6
8.03	11.1
21.5	14.7
5.31	11.1
4.67	8.77
7.67	1.62
9.29	4.99
13.6	8.8
10.8	7.6
11.5	9.18
4.68	5.16
3.74	6.92
2.18	2.58
2.74	1.63
2.19	4.03

## Sheet: Fig-S7-C
RNA Angioscore	H&E DL Angio
6.99	13.5
6.54	9.9
7.31	18.6
6.05	4.43
6.87	8.18
4.83	6.71
6.88	4.25
6.82	18.8
5.73	8.63
6.06	12.9
6.02	5.83
6.74	18.4
5.93	6.98
6.02	7.04
6.45	7.22
5.91	8.78
5.99	12.4
6.45	24.7
4.94	3.2
7.68	20.5
7.64	14.6
6.27	10.4
6.15	8.03
7.18	21.5
5.95	5.31
6.15	4.67
6.16	7.67
5.72	9.29
5.9	13.6
7.3	10.8
6.13	11.5
5.33	4.68
6.65	3.74
4.33	2.18
4.78	2.74
4.13	2.19
