# Supplementary material for: Histopathology based AI model predicts anti-angiogenic therapy response in renal cancer clinical trial
Source: Nat Commun. 2025 Mar 17;16:2610. doi: 10.1038/s41467-025-57717-6 (PMC11914575; doi:10.1038/s41467-025-57717-6)
Supplement: Supplementary file 4 — Source data [file 41467_2025_57717_MOESM4_ESM.zip › SourceData/Figure3.xlsx]

## Sheet: Fig-3-A
H&E DL Angio	Grade
5.25	2
3.03	3
15.2	2
14.8	2
8.09	3
14.8	2
1.39	3
8.44	2
8	2
0.558	4
8.44	2
11	3
9.36	2
10.8	1
3.29	3
0.264	4
9.4	2
11.1	3
9.45	2
3.48	3
6.74	2
6.57	3
8.3	3
5.07	3
2.59	2
8.82	2
4.96	4
9.08	3
9.28	3
2.35	4
4.98	2
15.5	2
6.95	3
14.9	2
5.18	4
4.67	2
0.306	4
7.9	2
17.3	2
0.0211	3
16.4	2
3.41	3
6.26	3
13.2	2
1.65	4
0.0214	3
8.55	3
7.25	2
10.5	1
3.92	2
2.87	4
4.36	2
0.306	4
2.84	3
12.5	2
2.08	4
0.663	3
19.8	2
12	3
4.01	1
0.532	4
15.5	2
7.78	3
9.97	2
14.5	1
0.722	4
3.3	2
0.296	3
2.78	3
8.1	2
15.7	1
8.86	2
1.6	3
2.85	2
6.97	2
1.16	2
5.59	3
8.78	2
2.36	3
0.972	2
2.57	3
9.72	2
8.01	3
2.71	3
2.24	3
1.96	3
1.5	4
0.00328	4
20.9	2
1.02	3
13.6	3
13.9	2
2.18	3
14.6	2
16.4	1
0.243	3
13.1	2
12.3	2
6.45	3
5.42	3
5.13	2
8.47	2
9.3	3
18.6	1
4.37	2
12.5	2
15.2	2
5.12	3
3.51	2
0.216	4
6.85	2
8.84	2
11.7	1
4.15	3
5.24	2
1.97	4
7.88	2
16.6	2
17.6	2
10.9	3
9.96	2
1.73	3
5.82	2
17.9	2
16.4	2
14.3	2
8.71	2
2.01	3
8.39	2
10.9	2
17.9	2
19.2	2
9.97	3
14.4	2
10.5	2
14.4	2
16.9	2
1.17	4
15.2	2
15.7	2
12.1	2
9.54	2
5.85	3
18.4	2
13.5	2
0.438	3
11.5	2
7.38	3
21.2	2
14.6	2
6.14	2
5.58	2
3.43	3
1.41	3
17.6	2
8.9	2
6.59	2
3.41	3
6.74	3
7.61	2
11.8	2
8.26	2
17	2
16	1
0.38	3
7.16	2
12.6	2
15.4	2
16	2
17	1
1.42	3
0.606	3
9.79	2
4.51	2
11.1	2
8	2
15.5	2
5.43	2
2.6	3
14.3	2
7.86	3
17.1	2
7.45	2
15.9	2
6.71	2
5.89	3
10.6	3
4.45	2
19.6	2
7.94	2
3.14	2
22.4	2
18.8	2
0	3
19.3	2
7.42	3
14.2	2
1.29	3
15.7	2
0.558	3
20.7	2
4.59	2
16.6	2
0.235	3
15.3	2
4.91	1
9.63	2
7.7	3
17.3	2
14.2	2
1.15	1
8.45	2
4.35	2
15.4	2
5.38	3
10.4	2
1.61	4
15.8	2
14	3
5.86	3
5.83	2
10.7	1
1.3	4
15.9	2
17.4	2
1.6	3
11	2
16.4	1
4.65	2
0.719	4
5.7	3
15.6	2
5.59	2
0.217	3
4.76	3
18.6	1
8.14	2
13.7	2
9.13	3
2.38	3
15.6	1
11.1	2
11.5	3
12.4	1
9.09	2
10.7	2
5.95	3
14.2	2
6.1	3
1.81	3
13.1	3
16.3	2
2.7	3
7.64	2
3.82	3
3.59	3
23.2	2
4.63	3
8.88	3
0.191	3
1.82	4
16	1
15.8	2
15.5	1
10.1	2
16.9	2
7.99	3
6.13	3
19.3	2
14.7	2
20.3	2
1.21	4
6.76	3
2.74	3
23.1	2
8.08	2
6.05	3
13.4	3
7.61	3
12.5	2
1.39	3
20.7	2
6.28	4
6.79	3
6.57	3
12.6	2
2.47	3
21.4	2
0.853	4
0.377	4
13.9	3
9.87	1
14.4	2
4.57	3
0.218	4
18.7	2
11.2	3
16.5	1
2.88	3
12.2	2
3.72	4
16.7	2
24.1	2
16.2	2
17.5	2
17.1	2
1.71	3
11.2	2
21.3	2
12.9	2
6.15	2
15.6	2
3.95	3
16.4	2
14.1	2
1.48	3
20.4	2
20.5	2
3.99	2
21.7	2
2.7	3
18.4	2
16.5	2
15.2	3
10.8	2
5.73	3
12.9	2
13.6	2
17.1	2
7.03	3
15	2
0.968	4
2.91	2
8.23	2
17.1	2
15.5	2
16.5	2
16	2
17.1	1
17.2	2
15.9	2
11.4	2
7.6	2
8.12	2
22.5	2
19.2	2
7.04	3
12.1	2
8.76	2
1.43	3
7.86	2
2.98	3
7.63	2
12.5	2
4.34	3
4.97	3
2.46	3
0.256	4
18.4	2
7.85	3
2.27	2
0.361	3
12.9	2
21.2	2
12.3	2
17.9	2
9.34	2
13	1
19.6	2
22.8	2
17.1	2
11.8	3
11.5	2
11.2	2
19.3	2
8.78	3
13.8	2
11.2	2
13.2	2
11.1	2
21.6	2
1.51	3
17	2
14.9	2
1.05	4
17	2
15.7	3
0.437	3
12.7	2
8.24	2
1.82	4
15.7	2
20.5	2
13.8	2
19.7	1
17.1	3
16.3	2
10.7	2
20.9	2
15	1
9.78	3
17.5	2
5.34	2
10.4	3
9.33	2
9.96	3
1.32	3
4.32	3
4.29	2
15	2
11.7	2
12	3
5.62	3
10.6	3
20.2	2
3.78	3
9.28	2
14.3	2
15.6	2
2.59	3
3.02	3
5.08	2
15.2	2
20.8	2
3.48	1
17.6	2
2.3	3
16.1	2
1.26	3
14.4	2
11.3	2
4.67	3
9.82	2
7.83	3
14.6	2
8.46	2
12.8	2
9.47	2
6.54	2
9.85	3
11.6	2
15	2
17.6	2
8.61	2
11.4	3
14.9	2
13.2	2
0.727	3
3.67	2
12.2	1
8.22	2
7.26	2
12.4	3
10.2	2
9.58	2
15.8	1
21.2	2
3.82	2
8.67	3
8.16	2
11.9	2
8.47	2
6.61	3
4.65	3
12.1	2
7.75	3
19	2
15.5	2
24.8	2
13.3	2
13.5	2
18.8	2
12.5	2
21.1	2
15.9	2
17.5	2
10.9	3
13.3	2
4.23	3
16	2
7.09	2
7.55	3
17.3	3
17.9	2
7.76	3
15.1	2
13.3	2
6.16	3
14.1	2
6.03	3
7.26	3
17.9	2
6.44	2
13	2
13.6	2
7.59	3
7.66	3
15.7	2
3.05	2
7.33	2
5.8	2
3.47	3
0.797	2
12.7	2
3.52	3
5.92	3
12.2	2
12.4	3
10.3	2
3.94	3
7.77	2
12	2
5.72	2
8.06	2
16.3	2
11.9	2
6.96	3
21.3	2
3.48	2
8.96	2
10	3
11	3
19.6	2
16.3	2
14	3
16.1	2
20.7	2
17	2
10.6	2
15.2	2
20.5	2
1.02	3
10	1
6.06	2
9.37	2
0.611	4
17.2	2
9.77	2
9.12	2
12.7	2
3.24	4
0.000963	4
18.7	1
5.52	3
6.49	3
12.2	2
10.6	1
0	4
17.5	1
2.83	3
7.47	2
11.5	1
1.68	4
4.83	2
9.35	1
8.95	2
0.164	3
5.54	3
11.9	2
12.6	1
2.15	3
5.84	4
10.2	3
3.82	2
4.81	1
14.3	1
14.8	2
0.18	4
6.51	3
0.0473	3
10.9	2
12.4	3
14.3	1
0.0108	4
6.45	3
0.171	3
11.9	2
0.0384	3
5.73	3
3.39	3
7.02	1
1.26	4
11.6	2
0.793	4
2.83	3
3.54	3
10.1	2
9.06	3
9.75	3
9.38	2
14.8	3
13.8	2
9.22	3
6.94	2
10.6	1
9.15	2
5.62	3
10.8	2
12.8	2
5.78	3
5.91	2
11.2	2
6.13	3
13.2	2
7.03	3
4.22	3
19.1	2
9.43	3
2.03	3
10.8	2
6.38	3
11.2	2
8.9	2
1.19	4
2.35	3
3.11	3
2.62	3
6.29	3
2.38	3
2.92	3
7.08	1
2.03	2
6.39	3
3.38	2
5.17	3
1.3	3
5.51	3
5.43	3
7.61	2
0.383	3
10.9	3
4.9	3
13.4	2
8.94	3
15.9	1
15.2	3
11.1	1
15.7	3
12.5	2
15.5	2
17.5	1
10.6	3
12.3	2
8.01	2
11	2
13.2	1
0.793	3
7.93	3
7.55	2
12.8	2
5.94	2
6.85	2
1.85	3
5.47	3
22.7	1
5.43	2
12.3	3
2.33	3
14.8	1
4.05	3
6.99	3
5.08	3
11.9	3
0.467	3
13.3	1
3.69	2
6	2
7.52	2
7.65	3
13.5	1
18.9	3
9.32	3
14.3	2
5.96	2
12.7	2
1.35	3
21.4	3
5.99	3
15.8	3
15.1	2
8.51	3
11.1	3
15.1	1
12	1
3.61	2
4.37	2
4.66	3
22.9	2
17.5	1
2.1	2
10.8	2
20.1	2
5.55	2
11.2	2
9.28	2
9.36	2
6.47	3
19.7	1
5.98	2
12.9	2
13	2
16.3	2
0.914	3
10.9	3
11.9	2
13.3	1
12.7	1
3.21	3
8.82	3
12.3	2
20.5	2
12.2	1
12.9	1
6.99	2
9.09	3
10.3	1
7.48	1
9.31	2
12.5	3
5	3
15.8	1
11	1
11.6	2
18.1	1
7.7	3
12.2	1
3.7	3
5.78	3
4.88	3
14.9	2
2.91	3
13	3
0.259	3
4.44	2
12	3
9.83	1
2.87	3
24.4	2
0.673	3
12.8	2
12.6	3
8.77	3
13.7	2
0.00916	3
0.121	3
20.1	2
22.2	2
5.96	2
12.9	2
0.0902	3
19	2
17	2
16.3	1
3.25	3
21.8	2
21.9	1
1.56	3
1.61	3
18.2	1
0.618	3
18	1
16.5	1
5.14	3
2.6	3
19.3	1
2.03	3
18.3	1
6.06	3
7.51	3
20.3	2
20.5	2
4.95	2
10.4	2
13.3	1
2.71	3
8.08	2
11.7	2
0.161	4
10.9	2
16.6	2
0.257	4
0.171	4
8.49	3
0.251	3
10.5	3
0.436	3
6.09	3
0.069	4
6.31	3
0.426	2
14.7	1
0.0838	3
5.04	4
10.8	2
15.7	2
13.6	3
0.0211	3
11.3	2
2.06	4
1.76	3
16.9	2
6.18	3
11.5	2
6.79	2
10.4	3
12.8	1
10.2	1
7.6	3
14.7	1
1.39	2
5.91	2

## Sheet: Fig-3-B
H&E DL Angio	Stage
2.19	High Stage
5.88	Low Stage
3.01	High Stage
2.11	Low Stage
5.31	Low Stage
11.5	High Stage
14	Low Stage
4.15	Low Stage
9.99	Low Stage
5.73	High Stage
4.78	High Stage
6.36	Low Stage
6.29	High Stage
7.02	High Stage
7.92	Low Stage
7.7	High Stage
4.5	High Stage
9.53	High Stage
5.35	High Stage
12	Low Stage
6.91	High Stage
0.0955	High Stage
3	High Stage
9.85	Low Stage
4.28	High Stage
14.5	Low Stage
5.55	Low Stage
4.51	High Stage
13.4	Low Stage
5	High Stage
11.7	Low Stage
7.87	Low Stage
8.38	High Stage
18.1	Low Stage
1.32	High Stage
0.56	High Stage
9.34	High Stage
9.9	Low Stage
12.6	High Stage
8.08	Low Stage
16.3	Low Stage
4.99	High Stage
6.13	Low Stage
9.69	Low Stage
14	Low Stage
2.06	High Stage
2.55	Low Stage
0.166	High Stage
8.99	High Stage
9.07	Low Stage
6.09	Low Stage
2.61	High Stage
10.8	Low Stage
19.9	Low Stage
0.18	High Stage
11.7	High Stage
18.9	Low Stage
12.3	Low Stage
12.6	High Stage
2.1	High Stage
18.5	High Stage
8.6	High Stage
6.64	Low Stage
3.35	High Stage
5.02	High Stage
4.88	Low Stage
19.2	Low Stage
18.7	Low Stage
15.3	Low Stage
19.9	Low Stage
13.3	Low Stage
4.86	High Stage
3.28	High Stage
9.3	Low Stage
16.5	Low Stage
10.4	High Stage
12.8	Low Stage
12.9	Low Stage
8.48	Low Stage
6.74	Low Stage
12.2	High Stage
10	High Stage
1.4	High Stage
10.2	Low Stage
16.7	Low Stage
5.82	High Stage
13.4	Low Stage
8.27	High Stage
9.25	Low Stage
5.71	Low Stage
20.2	Low Stage
11.7	Low Stage
5.34	Low Stage
7.66	High Stage
10.4	Low Stage
5.25	High Stage
10.1	High Stage
15.8	Low Stage
9.73	High Stage
8.64	High Stage
4.87	High Stage
7.04	Low Stage
17	Low Stage
19.9	Low Stage
11.6	Low Stage
13.1	Low Stage
16.3	Low Stage
5.76	Low Stage
16.2	Low Stage
10.2	Low Stage
12.1	Low Stage
12.7	Low Stage
0.0549	Low Stage
2.85	Low Stage
11.1	Low Stage
13.9	Low Stage
14.1	High Stage
18.9	Low Stage
21.2	Low Stage
6.81	High Stage
15.6	Low Stage
14	Low Stage
2.25	Low Stage
7.46	Low Stage
5.99	Low Stage
7.64	Low Stage
16.8	Low Stage
15.6	Low Stage
23	Low Stage
6.4	High Stage
4.75	High Stage
10.2	Low Stage
14.6	Low Stage
12	Low Stage
10.1	Low Stage
6.85	Low Stage
15.5	Low Stage
8.11	Low Stage
18.8	Low Stage
5.14	Low Stage
6.96	High Stage
8.98	Low Stage
1.53	High Stage
16.1	Low Stage
16.6	Low Stage
7.92	High Stage
9.89	Low Stage
20.1	Low Stage
4.6	Low Stage
5.57	Low Stage
7.59	Low Stage
16.6	Low Stage
12.7	Low Stage
11	Low Stage
12.3	High Stage
13.2	High Stage
3.73	Low Stage
1.92	High Stage
15.2	Low Stage
11.4	Low Stage
6.85	High Stage
20.2	Low Stage
7.35	High Stage
20.7	Low Stage
18.7	Low Stage
3.35	Low Stage
12.2	Low Stage
13.8	Low Stage
0.976	Low Stage
9.95	Low Stage
11.7	Low Stage
17.3	Low Stage
14.9	Low Stage
18.7	Low Stage
11	Low Stage
13.4	High Stage
11.6	Low Stage
14.9	Low Stage
3.47	Low Stage
16.9	Low Stage
1.44	High Stage
3.03	High Stage
7.45	High Stage
8.04	Low Stage
16.4	High Stage
8.22	Low Stage
13.9	Low Stage
3.49	High Stage
3.02	Low Stage
7.26	Low Stage
13.6	Low Stage
13	Low Stage
4.27	Low Stage
12.8	Low Stage
7.57	Low Stage
4.54	High Stage
5.08	Low Stage
5.45	High Stage
2.81	Low Stage
14.5	Low Stage
15.2	High Stage
6.62	Low Stage
10.6	High Stage
9.87	Low Stage
19.2	High Stage
14	Low Stage
13.2	Low Stage
14.7	Low Stage
0.536	High Stage
6.17	High Stage
15.2	High Stage
2.71	Low Stage
9.55	High Stage
10.1	High Stage
9.05	Low Stage
13.9	High Stage
12.6	High Stage
7.09	Low Stage
7.37	High Stage
22.7	Low Stage
13.2	Low Stage
12.6	Low Stage
4.44	Low Stage
14.5	Low Stage
14.4	Low Stage
1.93	Low Stage
21.2	Low Stage
11.8	Low Stage
3.73	Low Stage
21	Low Stage
11.4	High Stage
16.8	Low Stage
18	Low Stage
19.2	Low Stage
17.1	Low Stage
11.1	Low Stage
3.95	Low Stage
15.3	Low Stage
15.7	Low Stage
12.9	Low Stage
10.2	Low Stage
5.93	Low Stage
16.5	Low Stage
3.35	Low Stage
17.9	High Stage
9.87	Low Stage
17.1	Low Stage
7.92	Low Stage
2.09	Low Stage
8.44	Low Stage
18.5	Low Stage
10.9	Low Stage
19.4	Low Stage
10.5	Low Stage
14.8	Low Stage
17.3	Low Stage
16	Low Stage
1.46	High Stage
3.03	Low Stage
0.279	Low Stage
15.9	Low Stage
9.04	Low Stage
20	High Stage
5.12	High Stage
15.7	Low Stage
6.03	High Stage
6	High Stage
3.73	High Stage
16.3	Low Stage
15.4	High Stage
5.23	High Stage
8.41	High Stage
5.38	Low Stage
0.762	High Stage
1.82	High Stage
19.8	Low Stage
17.1	Low Stage
3.66	Low Stage
9.09	Low Stage
8.14	High Stage
15.8	Low Stage
12.4	High Stage
12.4	Low Stage
15.8	Low Stage
8.26	Low Stage
6.03	High Stage
10.3	High Stage
22.1	Low Stage
2.01	High Stage
1.81	High Stage
2.38	High Stage
10	Low Stage
3.59	High Stage
13.1	Low Stage
6.25	Low Stage
10.3	Low Stage
6.1	Low Stage
12.1	Low Stage
13.2	Low Stage
3.62	Low Stage
2.2	Low Stage
12.6	Low Stage
20.4	Low Stage
13.2	Low Stage
0.256	High Stage
16.3	Low Stage
13	Low Stage
12.9	Low Stage
7.75	Low Stage
11.1	Low Stage
14.4	Low Stage
19.8	Low Stage
12.5	Low Stage
11.2	Low Stage
13.5	Low Stage
14.3	Low Stage
15.1	Low Stage
11.3	Low Stage
5.02	Low Stage
17	Low Stage
9.92	High Stage
10.2	Low Stage
5.46	Low Stage
15.9	Low Stage
3.56	Low Stage
6.86	Low Stage
11.3	Low Stage
11.4	Low Stage
12.9	Low Stage
3.74	Low Stage
16.3	Low Stage
15.2	Low Stage
20	Low Stage
17.7	Low Stage
10.7	Low Stage
6.13	Low Stage
3.58	High Stage
16.5	Low Stage
12	Low Stage
3.3	High Stage
10.2	Low Stage
11.5	Low Stage
7.53	Low Stage
19.9	Low Stage
7.06	Low Stage
7.15	Low Stage
8.47	Low Stage
18.8	Low Stage
2.62	Low Stage
11.2	Low Stage
15.5	Low Stage
11.1	Low Stage
2.6	Low Stage
7.76	Low Stage
12.6	High Stage
5.57	Low Stage
13.4	Low Stage
1.45	Low Stage
9.46	High Stage
16	Low Stage
16.1	Low Stage
13.6	Low Stage
19.7	Low Stage
14.8	Low Stage
10.2	Low Stage
12.9	Low Stage
4.89	High Stage
3.3	Low Stage
12.1	Low Stage
4.88	Low Stage
12	Low Stage
12.4	Low Stage
4.02	Low Stage
12.5	Low Stage
9.32	Low Stage
10.6	Low Stage
4.45	Low Stage
11.4	Low Stage
13.6	Low Stage
14.5	Low Stage
12.9	Low Stage
6.07	Low Stage
10.5	Low Stage
12.6	Low Stage
17.2	Low Stage
10.7	Low Stage
6.61	Low Stage
17.4	Low Stage
17	Low Stage
13.5	Low Stage
19.8	High Stage
10.2	Low Stage
12.6	Low Stage
4.64	Low Stage
14.1	Low Stage
12.6	Low Stage
9.33	Low Stage
1.35	Low Stage
15	Low Stage
1.87	Low Stage
1.09	High Stage
5.56	Low Stage
11.3	Low Stage
7.1	Low Stage
7.37	Low Stage
2.26	Low Stage
7.38	Low Stage
11.9	Low Stage
5.95	Low Stage
7.61	Low Stage
12.2	Low Stage
17.8	Low Stage
3.55	Low Stage
11.8	Low Stage
7.75	Low Stage
7.33	Low Stage
12.7	Low Stage
16.5	Low Stage
6.09	Low Stage
4.51	High Stage
7.93	Low Stage
16.5	Low Stage
16.5	Low Stage
16.3	Low Stage
0.9	Low Stage
4.07	High Stage
3.76	High Stage
3.04	Low Stage
9.39	Low Stage
14.8	Low Stage
4.83	High Stage
7.78	High Stage
3.29	Low Stage
7.9	High Stage
5.77	High Stage
6.67	Low Stage
7.42	Low Stage
8.69	Low Stage
8.92	Low Stage
12.7	Low Stage
16.1	Low Stage
7.18	Low Stage
11.1	Low Stage
2.21	Low Stage
0.178	Low Stage
9.41	Low Stage
11.8	Low Stage
0.597	Low Stage
2.86	High Stage
7.5	Low Stage
14.8	Low Stage
17.6	Low Stage
8.44	High Stage
4.44	High Stage
1.19	Low Stage
10.5	Low Stage
4.01	Low Stage
9.97	Low Stage
2.09	Low Stage
6.03	Low Stage
7.41	Low Stage
10.2	Low Stage
11.9	Low Stage
18.7	High Stage
3.82	Low Stage
9.76	Low Stage
7.05	Low Stage
15.6	Low Stage
12.4	Low Stage
11.5	Low Stage
15	Low Stage
5.82	Low Stage
5.4	Low Stage
4.6	Low Stage
12.3	Low Stage
9.69	Low Stage
7.72	Low Stage
12.7	Low Stage
11.8	Low Stage
15.5	Low Stage
9.54	Low Stage
9.21	Low Stage
3.61	Low Stage
12.3	High Stage
11.5	Low Stage
3.05	Low Stage
3.64	Low Stage
14.4	Low Stage
12.8	Low Stage
16.6	Low Stage
6.12	Low Stage
3.14	Low Stage
10.1	Low Stage
6.44	Low Stage
16.7	Low Stage
13.7	Low Stage
9.72	Low Stage
7.87	Low Stage
8.1	High Stage
0.114	Low Stage
4.98	Low Stage
2.91	Low Stage
15.1	Low Stage
17.4	Low Stage
6.08	Low Stage
1.6	High Stage
2.11	High Stage
1.06	Low Stage
0.947	High Stage
14.1	Low Stage
0.00328	High Stage
3.46	High Stage
2.82	Low Stage
7.36	Low Stage
12.7	High Stage
17.5	Low Stage
5.13	Low Stage
5.71	High Stage
2.27	Low Stage
7.46	Low Stage

## Sheet: Fig-3-C
H&E DL Angio	Mutation Status
6.81	BAP1
2.25	WT
7.46	WT
5.99	PBRM1
6.4	PBRM1
14.6	WT
10.1	BAP1
6.85	BAP1
18.8	PBRM1
5.14	WT
6.96	PBRM1
8.98	WT
7.92	BAP1
9.89	BAP1
5.57	WT
7.59	WT
12.7	WT
11	PBRM1
1.92	BAP1
11.4	WT
20.2	PBRM1
3.35	BAP1
12.2	PBRM1
13.8	WT
17.3	WT
14.9	PBRM1
3.47	WT
1.44	BAP1
3.49	PBRM1
3.02	BAP1
7.57	WT
4.54	PBRM1
5.08	PBRM1
14.5	WT
10.6	PBRM1
15.2	WT
9.55	PBRM1
7.09	WT
7.37	PBRM1
13.2	WT
12.6	PBRM1
4.44	BAP1
14.5	PBRM1
14.4	WT
1.93	BAP1
3.73	BAP1
11.4	WT
11.1	BAP1
3.95	BAP1
15.7	PBRM1
10.2	PBRM1
5.93	WT
3.35	PBRM1
9.87	WT
7.92	WT
2.09	PBRM1
8.44	WT
18.5	BAP1
19.4	PBRM1
15.9	PBRM1
9.04	PBRM1
5.12	WT
3.73	BAP1
5.38	PBRM1
1.82	PBRM1
3.66	PBRM1
9.09	PBRM1
8.14	WT
8.26	WT
6.03	BAP1
10.3	PBRM1
1.81	BAP1
2.38	PBRM1
10	WT
6.1	BAP1
12.1	WT
3.62	BAP1
2.2	BAP1
12.6	WT
0.256	BAP1
16.3	PBRM1
13	WT
12.9	PBRM1
7.75	PBRM1
11.1	PBRM1
14.4	WT
19.8	PBRM1
12.5	WT
11.2	PBRM1
13.5	PBRM1
14.3	WT
15.1	WT
11.3	PBRM1
5.02	BAP1
9.92	BAP1
15.9	PBRM1
3.56	PBRM1
11.3	WT
12.9	PBRM1
6.13	PBRM1
16.5	PBRM1
12	WT
3.3	PBRM1
10.2	WT
7.53	PBRM1
19.9	PBRM1
7.06	WT
8.47	PBRM1
18.8	WT
2.62	BAP1
11.2	WT
15.5	PBRM1
2.6	BAP1
12.6	PBRM1
5.57	PBRM1
1.45	BAP1
9.46	PBRM1
13.6	PBRM1
10.2	PBRM1
4.89	WT
3.3	WT
4.88	WT
12	PBRM1
9.32	PBRM1
10.6	PBRM1
4.45	WT
11.4	WT
13.6	PBRM1
14.5	WT
12.9	WT
10.7	PBRM1
17.4	PBRM1
19.8	PBRM1
10.2	WT
12.6	PBRM1
12.6	WT
9.33	WT
1.35	WT
5.56	WT
7.1	WT
7.38	PBRM1
5.95	BAP1
7.61	BAP1
12.2	WT
3.55	PBRM1
7.75	WT
7.33	BAP1
12.7	WT
4.51	PBRM1
7.93	PBRM1
16.5	PBRM1
0.9	BAP1
3.04	WT
14.8	WT
3.29	PBRM1
8.92	PBRM1
12.7	PBRM1
7.18	BAP1
9.41	WT
0.597	BAP1
2.86	BAP1
1.19	PBRM1
10.5	WT
4.01	WT
7.41	WT
3.82	WT
7.05	WT
15.6	BAP1
15.5	PBRM1
9.54	PBRM1
9.21	WT
3.61	BAP1
3.05	PBRM1
3.64	WT
12.8	WT
16.6	WT
6.12	PBRM1
3.14	WT
10.1	WT
6.44	BAP1
16.7	PBRM1
13.7	WT
4.98	BAP1
2.91	BAP1
15.1	WT
3.46	PBRM1
2.82	PBRM1
17.5	PBRM1
7.46	WT
6.29	WT
12.9	PBRM1
8.48	WT
6.74	PBRM1
12.2	PBRM1
10	PBRM1
1.4	BAP1
10.2	PBRM1
16.7	PBRM1
5.82	BAP1
13.4	WT
8.27	WT
9.25	PBRM1
5.71	WT
20.2	WT
11.7	WT
5.34	PBRM1
7.66	WT
10.4	PBRM1
5.25	PBRM1
10.1	PBRM1
15.8	WT
9.73	PBRM1
8.64	WT
4.87	BAP1
7.04	WT
17	PBRM1
19.9	WT
11.6	PBRM1
13.1	BAP1
16.3	WT
5.76	WT
16.2	BAP1
10.2	WT
12.1	WT
12.7	PBRM1
0.0549	PBRM1
2.85	PBRM1
11.1	WT
12.8	WT
10.4	BAP1
16.5	PBRM1
9.3	PBRM1
3.28	WT
4.86	BAP1
13.3	PBRM1
19.9	PBRM1
15.3	PBRM1
18.7	WT
19.2	PBRM1
4.88	BAP1
5.02	PBRM1
3.35	BAP1
6.64	BAP1
8.6	PBRM1
18.5	PBRM1
2.1	WT
12.6	PBRM1
12.3	PBRM1
18.9	PBRM1
11.7	PBRM1
0.18	WT
19.9	PBRM1
10.8	PBRM1
2.61	WT
6.09	PBRM1
9.07	PBRM1
8.99	PBRM1
0.166	BAP1
2.55	BAP1
2.06	WT
14	PBRM1
9.69	WT
6.13	PBRM1
4.99	WT
16.3	WT
8.08	WT
12.6	PBRM1
9.9	WT
9.34	PBRM1
0.56	WT
1.32	WT
18.1	BAP1
8.38	PBRM1
7.87	WT
11.7	PBRM1
5	WT
13.4	WT
4.51	PBRM1
5.55	PBRM1
14.5	PBRM1
4.28	PBRM1
9.85	BAP1
3	WT
0.0955	BAP1
6.91	PBRM1
12	WT
5.35	PBRM1
9.53	PBRM1
4.5	BAP1
7.7	WT
7.92	PBRM1
7.02	PBRM1
6.36	PBRM1
4.78	PBRM1
5.73	PBRM1
9.99	WT
4.15	WT
14	WT
11.5	PBRM1
5.31	BAP1
2.11	BAP1
3.01	PBRM1
5.88	PBRM1
2.19	PBRM1

## Sheet: Fig-3-D
Time	Event	H&E DL Angio
0.307	0	2.19
0.778	0	5.88
0.805	0	3.01
0.635	0	2.11
0.821	0	5.31
0.745	0	11.5
0.496	0	14
0.287	0	4.15
0.895	0	9.99
0.813	0	5.73
0.769	0	4.78
0.0575	0	6.36
0.649	0	6.29
1.07	0	7.02
0.835	0	7.92
0.353	0	7.7
0.318	0	4.5
1.36	0	9.53
1.73	1	5.35
1.15	0	12
1.49	0	6.91
0.178	1	0.0955
0.361	1	3
0.619	1	9.85
1.51	0	4.28
0.0356	0	14.5
1.03	0	5.55
0.115	1	4.51
1.21	1	13.4
1.02	1	5
0.0137	0	11.7
1.21	0	7.87
0.422	0	8.38
0.29	0	18.1
1.26	0	1.32
0.181	1	0.56
1.71	0	9.34
1.08	0	9.9
1.78	0	12.6
1.86	0	8.08
0.0958	0	16.3
0.92	1	4.99
1.32	0	6.13
2.04	0	9.69
0.903	1	14
1.1	1	2.06
1.69	0	2.55
2.06	1	0.166
2.75	0	8.99
2.35	0	9.07
0.0356	0	6.09
0.0931	1	2.61
2.23	0	10.8
2.5	0	19.9
1.18	1	0.18
0.482	1	11.7
2.63	0	18.9
0.279	0	12.3
0.0821	0	12.6
1.98	1	2.1
2.85	0	18.5
1.16	0	8.6
2.28	0	6.64
0.0739	0	3.35
1.69	0	5.02
1.85	0	4.88
3.3	0	19.2
0.331	0	18.7
1.35	0	15.3
3.23	0	19.9
2.65	0	13.3
3.25	1	4.86
3.82	1	3.28
3.8	0	9.3
3.74	0	16.5
3.77	0	10.4
0.0739	0	12.8
1.74	0	12.9
11.4	1	8.48
12.9	0	6.74
3.35	0	12.2
5.71	1	10
0.312	1	1.4
1.03	0	10.2
7.32	0	16.7
6.32	0	5.82
4.23	0	13.4
6.32	0	8.27
6.7	0	9.25
0.0438	0	5.71
6.13	0	20.2
6.38	0	11.7
2.47	1	5.34
1.07	1	7.66
2.19	0	10.4
4.6	0	5.25
3	1	10.1
0.00548	0	15.8
5.29	0	9.73
4.68	0	8.64
4.59	0	4.87
4.45	0	7.04
3.95	0	17
1.59	0	19.9
1.11	0	11.6
1	0	13.1
1.01	0	16.3
1.82	0	5.76
1.08	0	16.2
0.257	0	10.2
0.0356	0	12.1
0.0356	0	12.7
1.4	0	0.0549
1.54	0	2.85
0.0575	0	11.1
3.58	0	13.9
14.4	0	14.1
13.6	0	18.9
0.75	0	21.2
4.42	0	6.81
12.8	0	15.6
13.2	0	14
7	0	2.25
6.83	0	7.46
11.1	0	5.99
2.75	1	7.64
4.08	0	16.8
6.5	1	15.6
1.83	0	23
0.583	0	6.4
5.33	0	4.75
4.92	0	10.2
3.83	0	14.6
10.5	0	12
0.833	0	10.1
3.33	0	6.85
10.5	0	15.5
8.25	0	8.11
0	0	18.8
9.33	0	5.14
3	0	6.96
10.2	1	8.98
0.75	1	1.53
10.2	0	16.1
3.5	0	16.6
10.8	0	7.92
8.75	0	9.89
6	0	20.1
4.17	1	4.6
5.67	0	5.57
8.83	0	7.59
9.17	0	16.6
0	0	12.7
4.67	0	11
9.08	0	12.3
9.08	0	13.2
8	0	3.73
2.75	1	1.92
7.33	0	15.2
7.67	0	11.4
4.33	0	6.85
12.2	0	20.2
4.42	0	7.35
1.5	0	20.7
0.917	0	18.7
12.7	0	3.35
8.83	0	12.2
3.17	0	13.8
10.3	0	0.976
11.5	0	9.95
6	0	11.7
7.92	0	17.3
11.5	0	14.9
8.25	1	18.7
3	0	11
7	0	13.4
12	0	11.6
9.5	0	14.9
1.58	1	3.47
4.42	0	16.9
3.75	0	1.44
0.5	0	3.03
9.58	0	7.45
10.2	0	8.04
1	1	16.4
8.83	0	8.22
9.25	0	13.9
11	0	3.49
2	0	3.02
0	0	7.26
7.58	1	13.6
10	0	13
0.583	0	4.27
9.75	0	12.8
0.5	0	7.57
1	0	4.54
8	0	5.08
3.92	1	5.45
0.25	0	2.81
1.58	0	14.5
0.75	0	15.2
8.17	0	6.62
0.5	0	10.6
9.5	0	9.87
6.83	1	19.2
6.25	0	14
4.75	0	13.2
7.92	0	14.7
0.25	0	0.536
2.17	1	6.17
1.17	0	15.2
1.75	1	2.71
0.417	1	9.55
2.5	1	10.1
6.17	0	9.05
7	0	13.9
0.75	0	12.6
0	0	7.09
2.75	1	7.37
1.08	0	22.7
6.67	0	13.2
4.67	0	12.6
6.83	0	4.44
2.5	0	14.5
6.17	0	14.4
2.58	0	1.93
4.25	0	21.2
5.75	0	11.8
2.17	0	3.73
4.08	0	21
0	0	11.4
4.83	0	16.8
0.583	0	18
0	0	19.2
0.583	0	17.1
2.58	0	11.1
5.58	0	3.95
4	0	15.3
5.5	0	15.7
5.5	0	12.9
2.17	1	10.2
5.5	0	5.93
0.75	1	16.5
4.75	0	3.35
2.75	0	17.9
3.42	0	9.87
5.08	0	17.1
4.42	0	7.92
0	0	2.09
4.25	0	8.44
5	0	18.5
4.17	0	10.9
2.5	0	19.4
4.75	0	10.5
0	0	14.8
4.33	0	17.3
3.5	0	16
1.08	0	1.46
4.42	0	3.03
8.42	0	0.279
1.67	0	15.9
3.67	1	9.04
10.4	0	20
10.9	0	5.12
3	0	15.7
0.75	1	6.03
11.7	0	6
1.83	1	3.73
0.333	0	16.3
5.17	0	15.4
7.08	0	5.23
8	0	8.41
2.08	1	5.38
1.08	0	0.762
7	0	1.82
0	0	19.8
5.58	0	17.1
0.0833	0	3.66
7.25	0	9.09
8.58	0	8.14
6.5	0	15.8
1.58	0	12.4
8.5	0	12.4
5.67	0	15.8
7.33	0	8.26
0.417	1	6.03
0	0	10.3
6.25	0	22.1
0.667	1	2.01
8.08	0	1.81
0.25	1	2.38
0.667	0	10
2.17	0	3.59
7.92	0	13.1
7.08	0	6.25
3	0	10.3
2.58	0	6.1
0	0	12.1
7.75	0	13.2
0.167	1	3.62
7.67	0	2.2
4.58	0	12.6
0	0	20.4
0	0	13.2
3.92	1	0.256
2.75	0	16.3
7.17	0	13
2.42	0	12.9
6.67	0	7.75
0	0	11.1
7.17	0	14.4
6.08	0	19.8
0	0	12.5
0.75	0	11.2
0	0	13.5
2.25	0	14.3
6.75	0	15.1
6.67	0	11.3
1	0	5.02
0.417	0	17
5.75	0	9.92
5.08	0	10.2
5.25	0	5.46
4.75	0	15.9
2.08	0	3.56
3.42	0	6.86
5.42	0	11.3
0	0	11.4
0	0	12.9
0.917	0	3.74
5.25	0	16.3
0.0833	0	15.2
0	0	20
0	0	17.7
2.58	0	10.7
4.42	0	6.13
4.83	0	3.58
0	0	16.5
2.92	0	12
0.667	0	3.3
0.25	0	10.2
0.75	0	11.5
1.83	0	7.53
5.08	0	19.9
4.92	0	7.06
2.25	1	7.15
5.25	0	8.47
0	0	18.8
1	0	2.62
0.25	0	11.2
5.08	0	15.5
1	0	11.1
3.25	1	2.6
3.92	0	7.76
1.92	0	12.6
1.08	0	5.57
4.92	0	13.4
4.83	0	1.45
4.83	0	9.46
4.5	0	16
3.75	0	16.1
1.83	0	13.6
4.33	0	19.7
2.42	0	14.8
4.58	0	10.2
0.417	0	12.9
1.42	1	4.89
3.83	0	3.3
3.92	0	12.1
4.17	0	4.88
4.67	0	12
3.67	0	12.4
0	0	4.02
0	0	12.5
0	0	9.32
0	0	10.6
3.83	0	4.45
3.92	0	11.4
4.42	0	13.6
1	0	14.5
4.42	0	12.9
0.25	0	6.07
0.5	1	10.5
7.33	0	12.6
0.0833	0	17.2
7.25	0	10.7
5.75	0	6.61
5.25	0	17.4
7	0	17
7.25	0	13.5
7	0	19.8
6.08	0	10.2
7.17	0	12.6
6.33	0	4.64
0	0	14.1
0.75	0	12.6
0	0	9.33
1.83	1	1.35
7	0	15
5.42	0	1.87
0.25	1	1.09
5.25	0	5.56
6.25	0	11.3
5.08	0	7.1
1.75	0	7.37
4.92	0	2.26
6	0	7.38
1.42	1	11.9
6.42	0	5.95
5	0	7.61
5.33	0	12.2
6.08	0	17.8
0	0	3.55
5.67	0	11.8
0	0	7.75
5.17	0	7.33
2.17	0	12.7
6.25	0	16.5
6.25	0	6.09
3.58	0	4.51
2	1	7.93
5.33	0	16.5
4.5	0	16.5
4	0	16.3
4.17	0	0.9
4	1	4.07
1.42	0	3.76
0.5	1	3.04
13.2	0	9.39
8.83	0	14.8
8.67	0	4.83
11.3	0	7.78
11.1	0	3.29
2.25	1	7.9
1.67	0	5.77
8.75	1	6.67
8.17	0	7.42
5.67	1	8.69
5.67	0	8.92
2.83	0	12.7
5.75	0	16.1
9.5	0	7.18
12.8	0	11.1
4.25	1	2.21
0.0833	0	0.178
0.583	0	9.41
4.08	0	11.8
3.42	0	0.597
0.417	1	2.86
4.75	0	7.5
4.5	0	14.8
7.33	0	17.6
5.75	0	8.44
2	1	4.44
7.33	0	1.19
1.58	0	10.5
1	0	4.01
3.83	0	9.97
6.08	0	2.09
0.917	0	6.03
5.92	0	7.41
6.08	0	10.2
5.42	0	11.9
4.33	1	18.7
5.33	0	3.82
0	0	9.76
6	0	7.05
5.75	0	15.6
5.83	0	12.4
0.75	0	11.5
5.17	0	15
5.92	0	5.82
5.08	0	5.4
3.42	1	4.6
0.0833	0	12.3
0.0833	0	9.69
5.75	0	7.72
3	0	12.7
5.83	0	11.8
5.83	0	15.5
5.83	0	9.54
5.75	0	9.21
5.67	0	3.61
5	0	12.3
4.67	0	11.5
1.33	0	3.05
4.58	0	3.64
4.83	0	14.4
0.25	0	12.8
2.17	0	16.6
4.42	0	6.12
2.58	1	3.14
2.33	0	10.1
3.67	0	6.44
4.08	0	16.7
1.08	0	13.7
2.75	0	9.72
4.67	0	7.87
1	0	8.1
7.33	0	0.114
0.833	1	4.98
7	0	2.91
6	0	15.1
0.0833	0	17.4
10.5	0	6.08
6	0	1.6
0.0833	1	2.11
5.83	0	1.06
0	1	0.947
2.42	1	14.1
0.833	1	0.00328
3.58	0	3.46
2.33	1	2.82
5.42	0	7.36
4.92	0	12.7
1.67	0	17.5
0.583	0	5.13
2.58	1	5.71
10.1	0	2.27
4.92	0	7.46
